# Supplementary material for: Diagnosis of HIV-Associated Oral Lesions in Relation to Early versus Delayed Antiretroviral Therapy: Results from the CIPRA HT001 Trial
Source: PLoS One. 2016 Mar 1;11(3):e0150656. doi: 10.1371/journal.pone.0150656 (PMC4773149; doi:10.1371/journal.pone.0150656)
Supplement: S1 Data — (XLSX) [file pone.0150656.s001.xlsx]

## Sheet: Sheet1
Patient ID	Randomization group (1=early)	enrolled	ART Start	total pre-ART time (days)	total post-ART time (days)	candida (1=yes)	candida pre-ART (1=yes)	CD4 at diagnosis of candida	angular chelitis (1=yes)	angular chelitis pre-ART (1=yes)	hairy leukoplakia (1=yes)	Hairy leukoplakia pre-ART (1=yes)	oral warts (1=yes)	oral warts pre-ART (1=yes)	CD4 at diagnosis of oral warts	Herpes labialis (1=yes)	Herpes labialis pre-ART (1=yes)	recurrent intraoral HSV (1=yes)	recurrent intraoral HSV pre-ART (1=yes)	recurrent aphthous ulcer (1=yes)	recurrent aphthous ulcerpre-ART (1=yes)	Kaposi (1=yes)	Kaposi pre-ART (1=yes)
11400136	2	2005-08-30	2006-03-08	190	1241	0	0		0	0	0	0	0	0		0	0	0	0	0	0	0	0
11400223	2	2005-09-06	2006-08-22	350	1074	0	0		0	0	0	0	0	0		0	0	0	0	0	0	0	0
11402337	2	2007-01-23	2007-10-30	280	640	0	0		0	0	0	0	0	0		0	0	0	0	0	0	0	0
11401146	2	2006-05-16	2006-11-14	182	990	0	0		0	0	0	0	0	0		0	0	0	0	0	0	0	0
11401355	2	2006-06-07	2006-12-11	187	963	0	0		0	0	0	0	0	0		0	0	0	0	0	0	0	0
11401368	2	2006-06-06	2006-12-08	185	966	0	0		1	1	0	0	0	0		0	0	0	0	0	0	0	0
11400776	2	2006-02-21	2007-02-05	349	907	0	0		0	0	0	0	0	0		0	0	0	0	0	0	0	0
11400406	2	2005-11-14	2007-02-09	452	903	0	0		0	0	0	0	1	0	288	0	0	0	0	0	0	0	0
11402904	2	2006-10-23	2007-03-15	143	869	1	1	325	0	0	0	0	0	0		0	0	0	0	0	0	0	0
11404707	2	2007-03-13	2007-04-12	30	841	1	1	182	0	0	0	0	0	0		0	0	0	0	0	0	0	0
11402200	2	2006-09-22	2007-04-12	202	841	1	1	240	0	0	0	0	0	0		0	0	0	0	0	0	0	0
11402115	2	2006-09-15	2007-03-23	189	861	1	1	222	0	0	0	0	0	0		0	0	0	0	0	0	0	0
11402484	2	2006-10-02	2007-04-12	192	841	0	0		0	0	0	0	0	0		0	0	0	0	0	0	0	0
11402863	2	2006-10-19	2007-04-18	181	835	1	1	190	1	1	0	0	0	0		0	0	0	0	0	0	0	0
11402738	2	2006-10-11	2007-04-25	196	828	0	0		1	1	0	0	0	0		0	0	0	0	0	0	0	0
11402596	2	2006-10-05	2007-04-24	201	829	0	0		0	0	0	0	0	0		0	0	0	0	0	0	0	0
11400517	2	2005-11-21	2007-05-11	536	812	0	0		0	0	0	0	0	0		0	0	0	0	0	0	0	0
11402539	2	2006-10-02	2007-05-17	227	806	0	0		0	0	0	0	0	0		0	0	0	0	0	0	0	0
11403404	2	2006-11-23	2007-05-28	186	795	0	0		0	0	0	0	0	0		0	0	0	0	0	0	0	0
11402144	2	2006-09-18	2007-06-08	263	784	0	0		0	0	0	0	0	0		0	0	0	0	0	0	0	0
11403169	2	2006-11-07	2007-06-15	220	777	0	0		0	0	0	0	0	0		0	0	0	0	0	0	0	0
11404927	2	2007-04-17	2007-06-18	62	774	0	0		0	0	0	0	0	0		0	0	0	0	0	0	1	0
11406114	2	2007-06-20	2007-09-15	87	685	0	0		0	0	0	0	0	0		0	0	0	0	0	0	0	0
11400699	2	2005-12-28	2007-07-02	551	760	1	1	232	1	1	0	0	0	0		0	0	0	0	0	0	0	0
11401865	2	2006-08-02	2007-07-23	355	739	1	1	289	0	0	0	0	0	0		0	0	0	0	0	0	0	0
11401499	2	2006-07-04	2007-07-27	388	735	1	1	284	0	0	0	0	0	0		0	0	0	0	0	0	0	0
11404215	2	2007-02-06	2007-08-09	184	722	1	1	255	0	0	0	0	0	0		0	0	0	0	0	0	0	0
11401829	2	2006-10-03	2007-09-10	342	690	1	1	222	0	0	0	0	0	0		0	0	0	0	0	0	0	0
11402658	2	2006-10-12	2007-09-06	329	694	0	0		0	0	0	0	0	0		0	0	0	0	0	0	0	0
11400830	2	2006-06-12	2007-09-03	448	697	1	1	153	0	0	0	0	0	0		0	0	0	0	0	0	0	0
11402242	2	2006-09-20	2007-09-12	357	688	0	0		0	0	0	0	0	0		0	0	0	0	0	0	0	0
11404785	2	2007-03-22	2007-09-24	186	676	0	0		0	0	0	0	0	0		1	0	0	0	0	0	0	0
11405099	2	2007-05-10	2007-09-19	132	681	1	1	231	0	0	0	0	0	0		0	0	0	0	0	0	0	0
11402455	2	2006-09-28	2007-10-08	375	662	1	1	155	0	0	0	0	0	0		0	0	0	0	0	0	0	0
11401461	2	2006-06-27	2006-11-09	135	995	0	0		0	0	0	0	0	0		0	0	0	0	0	0	0	0
11405309	2	2007-05-22	2007-10-22	153	648	0	0		0	0	0	0	0	0		0	0	0	0	0	0	0	0
11407676	2	2007-10-05	2009-08-20	685	0	1	1	225	0	0	0	0	0	0		0	0	0	0	0	0	0	0
11403763	2	2006-12-19	2007-07-12	205	750	0	0		0	0	0	0	0	0		0	0	0	0	0	0	0	0
11400591	2	2005-12-09	2007-11-30	721	609	0	0		0	0	0	0	0	0		0	0	0	0	0	0	0	0
11402073	2	2006-08-30	2007-12-04	461	605	0	0		0	0	0	0	1	0	494	0	0	0	0	0	0	0	0
11405360	2	2007-05-22	2007-12-04	196	605	0	0		0	0	0	0	0	0		0	0	0	0	0	0	0	0
11404403	2	2007-03-01	2007-12-04	278	605	1	1	239	0	0	0	0	0	0		0	0	0	0	0	0	0	0
11405723	2	2007-06-04	2007-12-13	192	596	1	1	287	0	0	0	0	0	0		0	0	0	0	0	0	0	0
11401715	2	2006-07-14	2007-12-18	522	591	0	0		0	0	0	0	0	0		0	0	0	0	0	0	0	0
11401612	2	2006-07-12	2007-12-28	534	581	0	0		0	0	0	0	0	0		0	0	0	0	0	0	0	0
11400569	2	2005-12-02	2008-01-28	787	550	0	0		0	0	0	0	0	0		0	0	0	0	0	0	0	0
11404311	2	2007-02-14	2008-02-15	366	532	0	0		0	0	0	0	0	0		0	0	0	0	0	0	0	0
11403219	2	2006-11-16	2008-02-26	467	521	0	0		0	0	0	0	0	0		0	0	0	0	0	0	0	0
11402007	2	2006-08-29	2008-03-03	552	515	1	1	236	0	0	0	0	0	0		0	0	0	0	0	0	0	0
11405511	2	2007-05-29	2008-03-04	280	514	0	0		0	0	0	0	0	0		0	0	0	0	0	0	0	0
11403351	2	2006-11-24	2008-03-10	472	508	0	0		0	0	0	0	0	0		0	0	0	0	0	0	0	0
11404259	2	2007-02-12	2008-03-05	387	513	1	1	35	0	0	0	0	0	0		0	0	0	0	0	0	0	0
11404642	2	2007-03-07	2008-03-10	369	508	0	0		0	0	0	0	0	0		0	0	0	0	0	0	0	0
11407772	2	2007-10-02	2008-04-17	198	470	1	1	318	0	0	0	0	0	0		0	0	0	0	0	0	0	0
11406970	2	2007-07-31	2008-03-27	240	491	1	1	257	0	0	0	0	0	0		0	0	0	0	0	0	0	0
11402848	2	2006-10-20	2008-04-21	549	466	0	0		0	0	0	0	0	0		0	0	0	0	0	0	0	0
11408077	2	2007-10-25	2008-04-23	181	464	1	1	237	0	0	0	0	0	0		0	0	0	0	0	0	0	0
11406206	2	2007-06-26	2008-04-30	309	457	0	0		0	0	0	0	0	0		0	0	0	0	0	0	0	0
11401759	2	2006-07-17	2008-05-05	658	452	0	0		0	0	0	0	0	0		0	0	0	0	0	0	0	0
11406359	2	2007-06-28	2008-01-18	204	560	0	0		0	0	0	0	0	0		0	0	0	0	0	0	0	0
11404363	2	2007-02-16	2008-05-13	452	444	0	0		0	0	0	0	0	0		0	0	0	0	0	0	0	0
11407560	2	2007-09-17	2008-05-07	233	450	0	0		0	0	0	0	0	0		0	0	0	0	0	0	0	0
11405821	2	2007-06-04	2008-07-29	421	367	0	0		0	0	0	0	0	0		0	0	0	0	0	0	0	0
11406576	2	2007-07-10	2008-02-15	220	532	0	0		0	0	0	0	0	0		0	0	0	0	0	0	0	0
11402167	2	2006-09-19	2008-07-07	657	389	0	0		0	0	0	0	0	0		0	0	0	0	0	0	0	0
11405130	2	2007-05-11	2008-06-20	406	406	0	0		0	0	0	0	0	0		0	0	0	0	0	0	0	0
11403679	2	2006-12-14	2008-06-27	561	399	0	0		0	0	0	0	0	0		0	0	0	0	0	0	0	0
11408197	2	2007-11-12	2008-06-23	224	403	0	0		0	0	0	0	0	0		0	0	0	0	0	0	0	0
11402102	2	2006-10-16	2008-07-07	630	389	0	0		0	0	0	0	0	0		0	0	0	0	0	0	0	0
11406719	2	2007-07-19	2008-04-14	270	473	0	0		0	0	0	0	0	0		0	0	0	0	0	0	0	0
11407595	2	2007-09-18	2008-07-01	287	395	0	0		0	0	0	0	0	0		0	0	0	0	0	0	0	0
11404721	2	2007-03-15	2008-07-23	496	373	0	0		0	0	0	0	0	0		0	0	0	0	0	0	0	0
11407478	2	2007-09-13	2008-07-24	315	372	0	0		0	0	0	0	0	0		0	0	0	0	0	0	0	0
11406393	2	2007-06-29	2008-07-08	375	388	0	0		0	0	0	0	0	0		0	0	0	0	0	0	0	0
11405958	2	2007-06-13	2008-07-23	406	373	0	0		0	0	0	0	0	0		0	0	0	0	0	0	0	0
11405387	2	2007-08-03	2008-08-11	374	354	0	0		0	0	0	0	0	0		0	0	0	0	0	0	0	0
11408530	2	2008-01-08	2008-08-18	223	347	0	0		0	0	0	0	1	0	400	0	0	0	0	0	0	0	0
11402085	2	2006-10-11	2008-10-15	735	289	0	0		0	0	0	0	0	0		0	0	0	0	0	0	0	0
11404537	2	2007-02-28	2008-09-01	551	333	0	0		0	0	0	0	0	0		0	0	0	0	0	0	0	0
11407362	2	2007-08-28	2008-09-01	370	333	0	0		0	0	0	0	0	0		0	0	0	0	0	0	0	0
11407956	2	2007-10-22	2008-09-17	331	317	0	0		0	0	0	0	0	0		0	0	0	0	0	0	0	0
11407888	2	2007-10-10	2008-07-15	279	381	0	0		0	0	0	0	0	0		0	0	0	0	0	0	0	0
11409622	2	2008-05-05	2008-09-15	133	319	0	0		0	0	0	0	0	0		0	0	0	0	0	0	0	0
11404860	2	2007-04-04	2008-09-22	537	312	1	1	223	0	0	0	0	1	0	185	0	0	0	0	0	0	0	0
11400733	2	2006-01-24	2008-08-29	948	336	0	0		0	0	0	0	1	0	276	0	0	0	0	0	0	0	0
11406462	2	2007-07-05	2008-09-22	445	312	0	0		0	0	0	0	0	0		0	0	0	0	0	0	0	0
11405693	2	2007-07-04	2008-10-10	464	294	1	0	512	0	0	0	0	0	0		0	0	0	0	0	0	0	0
11403347	2	2006-11-20	2007-05-15	176	808	1	1	240	0	0	0	0	0	0		0	0	0	0	0	0	0	0
11404553	2	2007-03-22	2008-09-22	550	312	0	0		0	0	0	0	0	0		0	0	0	0	0	0	0	0
11408986	2	2008-03-10	2008-09-25	199	309	0	0		0	0	0	0	0	0		0	0	0	0	0	0	0	0
11408040	2	2007-10-25	2008-12-11	413	232	0	0		0	0	0	0	0	0		1	0	0	0	0	0	0	0
11407745	2	2007-10-05	2008-10-02	363	302	0	0		0	0	0	0	0	0		0	0	0	0	0	0	0	0
11407022	2	2007-08-06	2008-10-03	424	301	0	0		0	0	0	0	0	0		0	0	0	0	0	0	0	0
11403052	2	2006-10-30	2008-10-03	704	301	0	0		0	0	0	0	0	0		0	0	0	0	0	0	0	0
11408464	2	2007-12-12	2008-10-01	294	303	0	0		0	0	0	0	0	0		0	0	0	0	0	0	0	0
11407969	2	2007-10-16	2008-10-01	351	303	0	0		0	0	0	0	0	0		0	0	0	0	0	0	0	0
11407097	2	2007-08-07	2008-10-23	443	281	0	0		0	0	0	0	0	0		0	0	0	0	0	0	0	0
11409663	2	2008-05-05	2008-10-28	176	276	0	0		0	0	0	0	0	0		0	0	0	0	0	0	0	0
11408543	2	2008-01-23	2008-10-13	264	291	0	0		0	0	0	0	0	0		0	0	0	0	0	0	0	0
11408555	2	2008-01-09	2008-10-14	279	290	0	0		0	0	0	0	0	0		0	0	0	0	0	0	0	0
11400686	2	2005-12-28	2008-11-10	1048	263	0	0		0	0	0	0	0	0		0	0	0	0	0	0	0	0
11408698	2	2008-01-30	2008-11-03	278	270	0	0		0	0	0	0	0	0		0	0	0	0	0	0	0	0
11409803	2	2008-05-08	2008-11-03	179	270	0	0		0	0	0	0	0	0		0	0	0	0	0	0	0	0
11401316	2	2006-06-01	2008-11-13	896	260	0	0		0	0	0	0	0	0		0	0	0	0	0	0	0	0
11407896	2	2007-11-14	2008-11-13	365	260	0	0		0	0	0	0	1	0	156	0	0	0	0	0	0	0	0
11408878	2	2008-05-28	2008-11-13	169	260	1	1	167	0	0	0	0	0	0		0	0	0	0	0	0	0	0
11409544	2	2008-04-30	2008-11-11	195	262	0	0		0	0	0	0	0	0		0	0	0	0	0	0	0	0
11400987	2	2006-04-06	2008-11-21	960	252	0	0		0	0	0	0	0	0		0	0	0	0	0	0	0	0
11409471	2	2008-04-28	2008-11-21	207	252	0	0		0	0	0	0	0	0		0	0	0	0	0	0	0	0
11405008	2	2007-05-08	2008-11-27	569	246	0	0		0	0	0	0	0	0		0	0	0	0	0	0	0	0
11409858	2	2008-05-12	2008-12-03	205	240	0	0		0	0	0	0	0	0		0	0	0	0	0	0	0	0
11401160	2	2006-05-23	2008-10-22	883	282	0	0		0	0	0	0	1	0	239	0	0	0	0	0	0	0	0
11402713	2	2006-10-19	2008-11-28	771	245	0	0		0	0	0	0	0	0		0	0	0	0	0	0	0	0
11406695	2	2007-08-21	2008-11-25	462	248	0	0		0	0	0	0	0	0		0	0	0	0	0	0	0	0
11404397	2	2007-02-16	2009-04-15	789	107	1	1	264	0	0	0	0	0	0		0	0	0	0	0	0	0	0
11406199	2	2007-06-26	2008-12-08	531	235	0	0		0	0	0	0	0	0		0	0	0	0	0	0	0	0
11409495	2	2008-04-28	2008-12-12	228	231	0	0		0	0	0	0	0	0		0	0	0	0	0	0	0	0
11409369	2	2008-04-22	2008-12-12	234	231	0	0		0	0	0	0	0	0		0	0	0	0	0	0	0	0
11409635	2	2008-05-05	2008-12-19	228	224	0	0		0	0	0	0	0	0		0	0	0	0	0	0	0	0
11404599	2	2007-03-12	2009-01-05	665	207	0	0		0	0	0	0	0	0		0	0	0	0	0	0	0	0
11407552	2	2007-09-18	2009-01-28	498	184	0	0		0	0	0	0	0	0		0	0	0	0	0	0	0	0
11401906	2	2006-08-01	2009-01-29	912	183	0	0		0	0	0	0	0	0		0	0	0	0	0	0	0	0
11408488	2	2007-12-17	2008-09-26	284	308	1	1	217	0	0	0	0	1	0	97	0	0	0	0	0	0	0	0
11406883	2	2007-07-26	2009-01-28	552	184	0	0		0	0	0	0	0	0		0	0	0	0	0	0	0	0
11411102	2	2008-07-22	2009-02-13	206	168	0	0		0	0	0	0	0	0		0	0	0	0	0	0	0	0
11407354	2	2007-08-28	2008-03-26	211	492	0	0		0	0	0	0	0	0		0	0	0	0	0	0	0	0
11401989	2	2006-08-11	2008-03-24	591	494	0	0		0	0	0	0	0	0		0	0	0	0	0	0	0	0
11407761	2	2007-09-27	2009-03-04	524	149	0	0		0	0	0	0	0	0		0	0	0	0	0	0	0	0
11408914	2	2008-02-28	2009-03-04	370	149	0	0		0	0	0	0	0	0		0	0	0	0	0	0	0	0
11407063	2	2007-08-06	2009-03-09	581	144	0	0		0	0	0	0	1	1	199	0	0	0	0	0	0	0	0
11408961	2	2008-03-05	2009-03-13	373	140	1	1	206	0	0	0	0	0	0		0	0	0	0	0	0	0	0
11405313	2	2007-05-24	2009-03-17	663	136	0	0		0	0	0	0	0	0		0	0	0	0	0	0	1	1
11410232	2	2008-06-02	2009-03-16	287	137	1	1	197	0	0	0	0	0	0		0	0	0	0	0	0	0	0
11400913	2	2006-03-10	2009-03-13	1099	140	0	0		0	0	0	0	0	0		0	0	0	0	0	0	0	0
11401000	2	2006-04-17	2009-03-12	1060	141	1	1	226	0	0	0	0	0	0		0	0	0	0	0	0	0	0
11401639	2	2006-07-19	2009-03-23	978	130	0	0		0	0	0	0	0	0		0	0	0	0	0	0	0	0
11403339	2	2007-06-08	2009-03-23	654	130	1	1	338	1	1	0	0	0	0		0	0	0	0	0	0	1	1
11404419	2	2007-02-16	2009-04-06	780	116	0	0		0	0	0	0	0	0		0	0	0	0	0	0	0	0
11402666	2	2006-10-16	2009-05-05	932	87	0	0		0	0	0	0	0	0		0	0	0	0	0	0	0	0
11404846	2	2007-07-04	2009-02-15	592	166	1	1	203	0	0	0	0	0	0		0	0	0	0	0	0	0	0
11409487	2	2008-04-28	2009-04-29	366	93	1	1	284	0	0	0	0	0	0		0	0	0	0	0	0	0	0
11409299	2	2008-04-14	2009-05-13	394	79	1	1	315	0	0	0	0	0	0		1	1	1	1	0	0	0	0
11400239	2	2005-09-21	2009-06-09	1357	52	0	0		0	0	0	0	0	0		0	0	0	0	0	0	0	0
11410944	2	2008-07-14	2009-06-15	336	46	0	0		0	0	0	0	0	0		1	1	1	1	0	0	0	0
11403364	2	2006-11-22	2009-06-08	929	53	1	1	297	0	0	0	0	0	0		0	0	0	0	0	0	0	0
11408610	2	2008-01-21	2009-06-08	504	53	0	0		0	0	0	0	0	0		0	0	0	0	0	0	0	0
11408880	2	2008-02-25	2009-06-10	471	51	0	0		0	0	1	1	0	0		0	0	0	0	0	0	0	0
11409730	2	2008-07-17	2009-06-12	330	49	1	1	253	0	0	0	0	0	0		0	0	0	0	1	1	0	0
11407402	2	2007-08-31	2009-06-09	648	52	0	0		0	0	0	0	0	0		0	0	0	0	0	0	0	0
11403490	2	2006-11-29	2009-06-12	926	49	0	0		0	0	0	0	0	0		0	0	0	0	0	0	0	0
11410679	2	2008-06-27	2009-06-22	360	39	0	0		0	0	0	0	0	0		0	0	0	0	0	0	0	0
11404039	2	2007-03-30	2009-06-22	815	39	0	0		0	0	0	0	0	0		0	0	0	0	0	0	0	0
11411073	2	2008-07-22	2009-06-24	337	37	0	0		0	0	0	0	0	0		0	0	0	0	0	0	0	0
11408621	2	2008-01-22	2009-06-17	512	44	0	0		0	0	0	0	1	1	327	0	0	0	0	0	0	0	0
11401330	2	2006-06-16	2009-06-17	1097	44	0	0		0	0	0	0	0	0		0	0	0	0	0	0	0	0
11406582	2	2007-07-11	2009-06-19	709	42	0	0		0	0	0	0	0	0		0	0	0	0	0	0	0	0
11403967	2	2007-01-19	2009-06-18	881	43	0	0		0	0	0	0	0	0		1	1	1	1	0	0	0	0
11407227	2	2007-08-16	2009-06-18	672	43	0	0		0	0	0	0	0	0		0	0	0	0	0	0	0	0
11400121	2	2007-03-06	2009-06-22	839	39	0	0		0	0	0	0	0	0		0	0	0	0	0	0	0	0
11405535	2	2007-05-25	2009-06-19	756	42	0	0		0	0	0	0	0	0		0	0	0	0	0	0	0	0
11404561	2	2007-03-01	2009-06-18	840	43	0	0		0	0	0	0	0	0		0	0	0	0	0	0	0	0
11409300	2	2008-04-15	2009-06-24	435	37	0	0		0	0	0	0	0	0		0	0	0	0	0	0	0	0
11403931	2	2007-01-19	2009-06-25	888	36	0	0		0	0	0	0	0	0		0	0	0	0	0	0	0	0
11408649	2	2008-07-11	2009-06-24	348	37	0	0		0	0	0	0	0	0		0	0	0	0	0	0	0	0
11405615	2	2007-05-30	2009-06-30	762	31	0	0		0	0	0	0	0	0		0	0	0	0	0	0	0	0
11410490	2	2008-06-17	2009-06-16	364	45	1	1	342	0	0	0	0	0	0		0	0	0	0	0	0	0	0
11410735	2	2008-07-01	2009-06-30	364	31	0	0		0	0	0	0	0	0		0	0	0	0	0	0	0	0
11409139	2	2008-06-06	2009-06-19	378	42	0	0		0	0	1	1	0	0		0	0	0	0	0	0	0	0
11408756	2	2008-02-11	2009-06-29	504	32	0	0		0	0	0	0	0	0		0	0	0	0	0	0	0	0
11406344	2	2007-06-29	2009-07-01	733	30	1	1	275	0	0	0	0	0	0		0	0	0	0	0	0	0	0
11404190	2	2008-01-09	2009-06-26	534	35	0	0		0	0	0	0	0	0		0	0	0	0	0	0	0	0
11404617	2	2007-03-15	2009-07-02	840	29	1	1	214	0	0	0	0	0	0		0	0	0	0	0	0	0	0
11406378	2	2007-06-28	2009-07-07	740	24	1	1	370	1	1	0	0	0	0		0	0	0	0	0	0	0	0
11410722	2	2008-07-04	2009-07-03	364	28	0	0		0	0	0	0	0	0		0	0	0	0	0	0	0	0
11409998	2	2008-05-15	2009-07-09	420	22	0	0		0	0	0	0	0	0		0	0	0	0	0	0	0	0
11402159	2	2006-09-18	2009-06-22	1008	39	1	1	305	0	0	0	0	0	0		0	0	0	0	0	0	0	0
11410808	2	2008-07-02	2009-07-14	377	17	0	0		0	0	0	0	0	0		0	0	0	0	0	0	0	0
11410128	2	2008-05-23	2009-07-17	420	14	0	0		0	0	0	0	0	0		0	0	0	0	0	0	0	0
11401408	2	2006-06-22	2009-07-22	1126	9	0	0		0	0	0	0	0	0		0	0	0	0	0	0	0	0
11407444	2	2007-09-03	2009-07-21	687	10	0	0		0	0	0	0	0	0		0	0	0	0	0	0	0	0
11401519	2	2007-04-25	2009-07-15	812	16	1	1	260	0	0	0	0	0	0		1	1	1	1	0	0	0	0
11406172	2	2007-06-22	2009-07-16	755	15	0	0		0	0	0	0	0	0		0	0	0	0	0	0	0	0
11402275	2	2006-09-21	2009-07-16	1029	15	0	0		0	0	0	0	0	0		0	0	0	0	0	0	0	0
11406951	2	2007-07-31	2009-07-23	723	8	0	0		0	0	1	1	0	0		0	0	0	0	0	0	0	0
11402933	2	2006-10-23	2009-07-03	984	28	0	0		0	0	0	0	0	0		1	1	0	0	0	0	0	0
11402564	2	2006-10-03	2009-07-16	1017	15	0	0		0	0	0	0	0	0		0	0	0	0	0	0	0	0
11402990	2	2006-10-25	2009-07-10	989	21	0	0		0	0	0	0	0	0		0	0	0	0	0	0	0	0
11402443	2	2006-10-02	2009-07-17	1019	14	0	0		0	0	0	0	0	0		0	0	0	0	0	0	0	0
11407373	2	2007-08-28	2009-06-22	664	39	0	0		0	0	0	0	0	0		0	0	0	0	0	0	0	0
11411126	2	2008-07-25	2009-07-09	349	22	0	0		0	0	0	0	0	0		0	0	0	0	0	0	0	0
11407524	2	2007-09-19	2009-07-22	672	9	0	0		0	0	0	0	0	0		0	0	0	0	0	0	0	0
11402291	2	2006-09-25	2009-07-20	1029	11	1	1	264	0	0	0	0	0	0		0	0	0	0	0	0	0	0
11406964	2	2007-07-31	2009-07-28	728	3	0	0		0	0	0	0	0	0		0	0	0	0	0	0	0	0
11409460	2	2008-04-29	2009-07-28	455	3	0	0		0	0	0	0	0	0		0	0	0	0	0	0	0	0
11410585	2	2008-06-20	2009-07-27	402	4	0	0		0	0	0	0	0	0		0	0	0	0	0	0	0	0
11408150	2	2007-11-07	2009-07-30	631	1	1	1	275	0	0	0	0	0	0		0	0	0	0	0	0	0	0
11404335	2	2007-02-14	2009-07-29	896	2	0	0		0	0	0	0	0	0		0	0	0	0	0	0	0	0
11405346	2	2007-09-03	2009-07-24	690	7	1	1	284	1	1	0	0	0	0		0	0	0	0	0	0	0	0
11409819	2	2008-05-08	2009-08-03	452	0	0	0		0	0	0	0	0	0		0	0	0	0	0	0	0	0
11408859	2	2008-05-16	2009-08-04	445	0	1	1	265	0	0	0	0	0	0		0	0	0	0	0	0	0	0
11405061	2	2007-05-08	2009-08-03	818	0	0	0		0	0	0	0	0	0		0	0	0	0	0	0	0	0
11408742	2	2008-01-30	2010-01-07	708	0	0	0		0	0	0	0	0	0		0	0	0	0	0	0	0	0
11403536	2	2006-11-30	2009-08-07	981	0	0	0		0	0	0	0	0	0		0	0	0	0	0	0	0	0
11403024	2	2006-11-03	2009-08-07	1008	0	0	0		0	0	0	0	0	0		0	0	0	0	0	0	0	0
11401298	2	2006-05-16	2009-08-06	1178	0	1	1	400	0	0	0	0	0	0		0	0	0	0	0	0	0	0
11405807	2	2007-06-06	2009-08-05	791	0	1	1	375	0	0	0	0	0	0		0	0	0	0	0	0	0	0
11404088	2	2007-01-26	2009-08-19	936	0	0	0		0	0	0	0	0	0		0	0	0	0	0	0	0	0
11408700	2	2008-01-28	2009-08-10	560	0	0	0		0	0	0	0	0	0		0	0	0	0	0	0	0	0
11404762	2	2007-03-21	2009-08-10	873	0	0	0		0	0	0	0	0	0		0	0	0	0	0	0	0	0
11400154	2	2005-09-06	2009-08-20	1444	0	0	0		0	0	0	0	0	0		1	1	0	0	0	0	0	0
11405155	2	2007-06-22	2009-08-21	791	0	1	1	349	0	0	0	0	0	0		0	0	0	0	0	0	0	0
11408775	2	2008-01-31	2009-08-14	561	0	0	0		0	0	0	0	0	0		0	0	0	0	0	0	0	0
11401804	2	2006-07-21	2009-08-07	1113	0	1	1	212	0	0	0	0	0	0		0	0	0	0	0	0	0	0
11406725	2	2007-07-19	2009-08-18	761	0	0	0		0	0	0	0	0	0		0	0	0	0	0	0	0	0
11401034	2	2006-04-12	2009-08-18	1224	0	0	0		0	0	0	0	0	0		0	0	0	0	0	0	0	0
11409689	2	2008-05-06	2009-08-31	482	0	0	0		0	0	0	0	0	0		0	0	0	0	0	0	0	0
11408908	2	2008-02-28	2009-08-13	532	0	1	1	278	0	0	0	0	0	0		0	0	0	0	0	0	0	0
11403095	2	2006-11-06	2009-08-19	1017	0	0	0		0	0	0	0	0	0		1	1	1	1	0	0	0	0
11404930	2	2007-04-17	2009-08-14	850	0	0	0		0	0	0	0	0	0		0	0	0	0	0	0	0	0
11406529	2	2007-07-06	2009-07-31	756	0	0	0		0	0	0	0	0	0		0	0	0	0	0	0	0	0
11406652	2	2007-07-16	2009-08-20	766	0	0	0		0	0	0	0	0	0		0	0	0	0	0	0	0	0
11409755	2	2008-05-07	2009-08-27	477	0	1	1	249	0	0	0	0	0	0		0	0	0	0	0	0	0	0
11403441	2	2006-11-24	2009-08-21	1001	0	0	0		0	0	0	0	0	0		0	0	0	0	0	0	0	0
11409391	2	2008-04-22	2009-08-21	486	0	0	0		0	0	0	0	0	0		0	0	0	0	0	0	0	0
11402752	2	2006-10-13	2009-08-24	1046	0	0	0		0	0	0	0	0	0		0	0	0	0	0	0	0	0
11409057	2	2008-03-19	2009-08-24	523	0	0	0		0	0	0	0	0	0		0	0	0	0	0	0	0	0
11403808	2	2006-12-21	2009-08-17	970	0	0	0		0	0	0	0	0	0		0	0	0	0	0	0	0	0
11409112	2	2008-03-26	2009-08-25	517	0	0	0		0	0	0	0	0	0		0	0	0	0	0	0	0	0
11408271	2	2007-12-10	2009-08-25	624	0	0	0		0	0	0	0	0	0		0	0	0	0	0	0	0	0
11400173	2	2005-09-02	2009-08-25	1453	0	0	0		0	0	0	0	0	0		0	0	0	0	0	0	0	0
11410655	2	2008-06-25	2009-09-04	436	0	0	0		0	0	0	0	0	0		0	0	0	0	0	0	0	0
11404992	2	2008-05-27	2009-08-24	454	0	0	0		0	0	0	0	0	0		0	0	0	0	0	0	0	0
11411049	2	2008-07-17	2009-08-27	406	0	0	0		0	0	0	0	0	0		0	0	0	0	0	0	0	0
11408357	2	2007-11-28	2009-08-26	637	0	0	0		0	0	0	0	0	0		0	0	0	0	0	0	0	0
11408527	2	2008-01-21	2009-08-17	574	0	0	0		0	0	0	0	0	0		0	0	0	0	0	0	0	0
11411054	2	2008-07-28	2009-08-31	399	0	0	0		0	0	0	0	0	0		0	0	0	0	0	0	0	0
11410616	2	2008-06-19	2009-08-24	431	0	0	0		0	0	0	0	0	0		0	0	0	0	0	0	0	0
11406947	2	2007-07-30	2009-09-01	764	0	0	0		0	0	0	0	0	0		0	0	0	0	0	0	0	0
11405631	2	2007-05-30	2009-09-01	825	0	1	1	372	0	0	0	0	0	0		0	0	0	0	1	1	0	0
11405705	2	2007-06-01	2009-07-08	768	23	1	1	309	0	0	0	0	0	0		0	0	0	0	0	0	0	0
11406250	2	2007-07-25	2009-09-02	770	0	1	1	246	0	0	0	0	1	1	246	0	0	0	0	0	0	0	0
11400971	2	2006-04-25	2009-08-20	1213	0	0	0		0	0	0	0	0	0		0	0	0	0	0	0	0	0
11407385	2	2007-08-29	2009-08-10	712	0	0	0		0	0	0	0	0	0		0	0	0	0	0	0	0	0
11410978	2	2008-07-14	2009-08-26	408	0	0	0		0	0	0	0	0	0		0	0	0	0	0	0	0	0
11410060	2	2008-05-19	2009-09-02	471	0	0	0		0	0	0	0	0	0		0	0	0	0	0	0	0	0
11405602	2	2007-05-31	2009-09-04	827	0	0	0		0	0	0	0	0	0		0	0	0	0	0	0	0	0
11410549	2	2008-06-17	2009-08-27	436	0	0	0		0	0	0	0	0	0		0	0	0	0	0	0	0	0
11411167	2	2008-07-30	2009-09-09	406	0	0	0		0	0	1	1	0	0		0	0	0	0	0	0	0	0
11410095	2	2008-05-23	2009-09-03	468	0	0	0		0	0	0	0	0	0		0	0	0	0	0	0	0	0
11408791	2	2008-02-21	2009-09-09	566	0	0	0		0	0	0	0	0	0		0	0	0	0	0	0	0	0
11410388	2	2008-06-05	2009-09-10	462	0	1	1	291	0	0	0	0	0	0		0	0	0	0	0	0	0	0
11409792	2	2008-05-08	2009-09-09	489	0	0	0		0	0	0	0	0	0		0	0	0	0	0	0	0	0
11408769	2	2008-01-31	2009-09-10	588	0	0	0		0	0	0	0	0	0		0	0	0	0	0	0	0	0
11405747	2	2007-05-31	2009-07-15	776	16	0	0		0	0	0	0	0	0		0	0	0	0	0	0	0	0
11407035	2	2007-08-03	2009-08-11	739	0	0	0		0	0	0	0	0	0		0	0	0	0	0	0	0	0
11406518	2	2008-07-23	2009-09-14	418	0	0	0		0	0	0	0	0	0		0	0	0	0	0	0	0	0
11411115	2	2008-07-23	2009-09-02	406	0	0	0		0	0	0	0	0	0		0	0	0	0	1	1	0	0
11409502	2	2008-06-05	2009-09-15	467	0	1	1	270	0	0	0	0	0	0		0	0	0	0	0	0	0	0
11405192	2	2007-06-15	2009-09-15	823	0	1	1	332	0	0	0	0	0	0		0	0	0	0	0	0	0	0
11409123	2	2008-06-24	2009-09-24	457	0	0	0		0	0	0	0	0	0		0	0	0	0	0	0	0	0
11406777	2	2007-08-09	2009-09-14	767	0	1	1	219	0	0	0	0	0	0		0	0	0	0	0	0	0	0
11410191	2	2008-05-27	2009-09-09	470	0	1	1	375	0	0	1	1	0	0		1	1	0	0	0	0	0	0
11407629	2	2007-09-20	2009-09-10	721	0	0	0		0	0	0	0	0	0		0	0	0	0	0	0	0	0
11410853	2	2008-07-08	2009-09-17	436	0	0	0		0	0	0	0	0	0		0	0	0	0	0	0	0	0
11406800	2	2007-07-24	2009-09-18	787	0	0	0		0	0	0	0	0	0		0	0	0	0	0	0	0	0
11405563	2	2007-05-28	2009-06-25	759	36	0	0		0	0	0	0	0	0		0	0	0	0	0	0	0	0
11411159	2	2008-07-30	2009-09-15	412	0	0	0		0	0	0	0	0	0		0	0	0	0	0	0	0	0
11410980	2	2008-07-16	2009-06-17	336	44	0	0		0	0	0	0	0	0		0	0	0	0	0	0	0	0
11405522	2	2007-05-29	2009-09-08	833	0	0	0		0	0	0	0	1	1	328	1	1	0	0	0	0	0	0
11406449	2	2007-07-04	2009-09-23	812	0	0	0		0	0	1	1	0	0		0	0	0	0	0	0	0	0
11410240	2	2008-06-02	2009-09-14	469	0	0	0		0	0	1	1	0	0		0	0	0	0	0	0	0	0
11410277	2	2008-06-02	2009-09-17	472	0	0	0		0	0	0	0	0	0		0	0	0	0	0	0	0	0
11408238	2	2007-11-13	2009-09-15	672	0	0	0		0	0	0	0	0	0		0	0	0	0	0	0	0	0
11403861	2	2006-12-27	2009-09-29	1007	0	1	1	213	0	0	0	0	0	0		0	0	0	0	0	0	0	0
11410837	2	2008-07-04	2009-09-24	447	0	0	0		0	0	0	0	0	0		0	0	0	0	0	0	0	0
11401558	2	2006-07-03	2009-09-29	1184	0	0	0		0	0	0	0	0	0		0	0	0	0	0	0	0	0
11405352	2	2007-05-28	2009-09-25	851	0	0	0		0	0	0	0	0	0		0	0	0	0	0	0	0	0
11410562	2	2008-06-18	2009-09-11	450	0	0	0		0	0	0	0	0	0		0	0	0	0	0	0	0	0
11410156	2	2008-05-26	2009-10-09	501	0	0	0		0	0	0	0	1	1	227	0	0	0	0	0	0	0	0
11409578	2	2008-05-05	2009-10-13	526	0	0	0		0	0	0	0	0	0		0	0	0	0	0	0	0	0
11408405	2	2007-12-10	2009-10-14	674	0	0	0		0	0	0	0	0	0		0	0	0	0	0	0	0	0
11405020	2	2007-05-04	2009-10-19	899	0	0	0		0	0	0	0	0	0		0	0	0	0	0	0	0	0
11409196	2	2008-04-01	2009-12-01	609	0	0	0		0	0	1	1	0	0		0	0	0	0	0	0	0	0
11410142	2	2008-05-23	2009-11-23	549	0	0	0		0	0	0	0	0	0		0	0	0	0	0	0	0	0
11402036	2	2006-08-11	2009-11-26	1203	0	0	0		0	0	0	0	0	0		0	0	0	0	0	0	0	0
11410630	2	2008-06-23	2009-12-16	541	0	0	0		0	0	0	0	0	0		0	0	0	0	0	0	0	0
11403722	2	2006-12-15	2010-01-12	1124	0	0	0		0	0	0	0	0	0		0	0	0	0	0	0	0	0
11409375	2	2008-04-21	2010-03-12	690	0	0	0		0	0	0	0	0	0		1	1	0	0	0	0	0	0
11410433	2	2008-06-10	2010-01-19	588	0	0	0		0	0	0	0	0	0		0	0	0	0	0	0	0	0
11409424	2	2008-04-23	2009-08-17	481	0	0	0		0	0	0	0	0	0		0	0	0	0	0	0	0	0
11401882	2	2007-07-26	2010-06-01	1041	0	0	0		0	0	1	1	0	0		0	0	0	0	0	0	0	0
11402345	2	2008-06-26	2010-07-22	756	0	0	0		0	0	0	0	0	0		0	0	0	0	0	0	0	0
11402049	2	2006-08-22	2007-04-26	247	172	1	1	228	0	0	0	0	0	0		0	0	0	0	0	0	0	0
11404165	2	2007-02-02	2007-08-03	182	728	0	0		0	0	0	0	0	0		0	0	0	0	0	0	0	0
11407546	2	2007-09-17	2008-03-19	184	257	0	0		0	0	0	0	0	0		0	0	0	0	0	0	0	0
11406473	2	2007-08-17	2008-07-01	319	90	0	0		0	0	0	0	0	0		0	0	0	0	0	0	0	0
11404374	2	2008-05-14	2008-09-26	135	308	1	1	202	0	0	0	0	0	0		0	0	0	0	0	0	0	0
11407538	2	2007-09-14	2008-10-06	388	298	0	0		0	0	0	0	0	0		0	0	0	0	0	0	0	0
11405854	2	2007-06-11	2008-10-14	491	268	1	1	239	0	0	0	0	0	0		0	0	0	0	0	0	0	0
11403915	2	2007-01-22	2009-01-16	725	196	1	1	123	0	0	0	0	0	0		0	0	0	0	0	0	0	0
11411085	2	2008-07-23	2009-02-13	205	168	1	1	467	0	0	0	0	0	0		0	0	0	0	0	0	0	0
11405218	2	2007-05-15	2009-06-09	756	52	0	0		0	0	0	0	0	0		0	0	0	0	0	0	0	0
11410899	2	2008-07-10	2009-06-10	335	51	0	0		0	0	0	0	0	0		0	0	0	0	0	0	0	0
11405434	2	2007-05-23	2009-06-17	756	29	0	0		0	0	0	0	0	0		0	0	0	0	0	0	0	0
11408111	2	2007-10-29	2009-06-18	598	43	0	0		0	0	0	0	0	0		0	0	0	0	0	0	0	0
11407682	2	2007-10-02	2009-06-29	636	0	1	1	408	0	0	0	0	0	0		0	0	0	0	0	0	0	0
11406027	2	2007-06-18	2009-07-21	764	10	0	0		0	0	0	0	0	0		0	0	0	0	0	0	0	0
11410258	2	2008-06-02	2009-07-27	420	4	1	1	258	0	0	0	0	0	0		0	0	0	0	0	0	0	0
11407509	2	2007-10-11	2009-08-06	665	0	0	0		0	0	0	0	0	0		0	0	0	0	0	0	0	0
11405045	2	2007-05-07	2009-08-13	829	0	0	0		0	0	0	0	0	0		0	0	0	0	0	0	0	0
11407633	2	2007-11-28	2009-09-28	670	0	0	0		0	0	0	0	0	0		0	0	0	0	0	0	0	0
11403774	2	2006-12-19	2011-06-08	1632	0	0	0		0	0	0	0	0	0		1	1	1	1	0	0	0	0
11407839	2	2007-10-10	2011-08-16	1406	0	0	0		0	0	0	0	0	0		0	0	0	0	0	0	0	0
11410009	2	2008-05-16	2011-11-15	1278	0	0	0		0	0	0	0	0	0		0	0	0	0	0	0	0	0
11406533	2	2007-07-09	2013-04-09	2101	0	0	0		0	0	0	0	0	0		0	0	0	0	0	0	0	0
11410370	2	2008-06-06		420	0	0	0		0	0	0	0	0	0		0	0	0	0	0	0	0	0
11400879	2	2006-03-14	2007-05-15	427	808	0	0		0	0	0	0	0	0		0	0	0	0	0	0	0	0
11400247	2	2005-09-21	2007-07-25	672	737	0	0		0	0	0	0	0	0		0	0	0	0	0	0	0	0
11407166	2	2007-11-12	2007-12-28	46	446	1	1	221	0	0	0	0	0	0		0	0	0	0	0	0	0	0
11404064	2	2007-01-31	2007-10-15	257	655	0	0		0	0	0	0	0	0		0	0	0	0	0	0	0	0
11408058	2	2007-10-25	2008-01-21	88	385	0	0		0	0	0	0	0	0		0	0	0	0	0	0	1	1
11400909	2	2006-04-03	2008-03-04	701	514	0	0		0	0	0	0	0	0		0	0	0	0	0	0	0	0
11401778	2	2006-07-18	2008-07-15	728	381	1	1	321	0	0	0	0	0	0		0	0	0	0	0	0	0	0
11407255	2	2007-08-21	2008-01-04	136	574	0	0		0	0	0	0	0	0		0	0	0	0	0	0	0	0
11408106	2	2007-10-26	2008-05-14	201	443	0	0		0	0	0	0	1	0	269	0	0	0	0	0	0	0	0
11405751	2	2007-05-31	2008-06-09	375	417	0	0		0	0	0	0	0	0		0	0	0	0	0	0	0	0
11402256	2	2006-09-20	2008-08-12	692	353	1	1	222	0	0	0	0	0	0		0	0	0	0	0	0	0	0
11402822	2	2006-10-18	2008-08-18	670	347	0	0		0	0	0	0	0	0		0	0	0	0	0	0	0	0
11402492	2	2006-09-29	2008-10-02	734	302	1	1	279	0	0	0	0	0	0		0	0	0	0	0	0	0	0
11410814	2	2008-07-02	2008-11-27	148	246	0	0		0	0	0	0	0	0		0	0	0	0	0	0	0	0
11410684	2	2008-06-30	2008-12-29	182	214	0	0		0	0	0	0	0	0		0	0	0	0	0	0	0	0
11405977	2	2007-06-15	2009-06-23	739	38	1	1	276	0	0	0	0	1	1	276	0	0	0	0	0	0	0	0
11408802	2	2008-02-13	2009-07-02	505	29	0	0		0	0	0	0	0	0		0	0	0	0	0	0	0	0
11409334	2	2008-04-17	2009-06-16	425	45	0	0		0	0	0	0	0	0		0	0	0	0	0	0	0	0
11405885	2	2007-06-08	2009-06-15	738	46	1	1	217	0	0	0	0	0	0		1	1	0	0	0	0	0	0
11406001	2	2008-05-07	2009-07-01	420	30	1	1	298	0	0	0	0	0	0		0	0	0	0	0	0	0	0
11409105	2	2008-03-26	2009-06-15	446	46	1	1	244	0	0	0	0	0	0		0	0	0	0	0	0	0	0
11408019	2	2008-06-17	2009-09-22	462	0	0	0		0	0	0	0	0	0		0	0	0	0	0	0	0	0
11411021	2	2008-07-16	2009-09-23	434	0	0	0		0	0	0	0	0	0		0	0	0	0	0	0	0	0
11404226	2	2007-02-08	2009-10-06	971	0	1	1	230	0	0	0	0	0	0		1	1	0	0	0	0	0	0
11408246	2	2007-11-19	2009-10-12	693	0	0	0		0	0	0	0	0	0		0	0	0	0	0	0	0	0
11410573	2	2008-06-18	2009-10-15	484	0	0	0		0	0	0	0	0	0		0	0	0	0	0	0	0	0
11406624	2	2007-07-18	2011-04-04	1356	0	0	0		0	0	0	0	0	0		0	0	0	0	0	0	0	0
11400500	2	2005-11-17	2011-04-06	1966	0	0	0		0	0	0	0	0	0		0	0	0	0	0	0	0	0
11400855	2	2006-03-29	2007-10-24	574	113	1	0	174	0	0	0	0	0	0		0	0	0	0	0	0	0	0
11401922	2	2007-04-23	2007-12-04	225	56	0	0		0	0	0	0	0	0		0	0	0	0	0	0	0	0
11410510	2	2008-06-12	2008-08-28	77	62	1	1	99	0	0	0	0	0	0		0	0	0	0	0	0	0	0
11409245	2	2008-04-03	2008-09-10	160	33	0	0		0	0	0	0	0	0		0	0	0	0	0	0	0	0
11407720	2	2007-09-26	2008-09-18	358	211	1	0	139	0	0	0	0	0	0		0	0	0	0	0	0	0	0
11405506	2	2007-05-25	2009-02-16	633	6	0	0		0	0	0	0	0	0		0	0	0	0	0	0	0	0
11405257	2	2007-05-21	2009-06-19	760	42	0	0		0	0	0	0	0	0		0	0	0	0	0	0	0	0
11410305	2	2008-06-03	2009-09-16	470	0	0	0		0	0	0	0	0	0		0	0	0	0	0	0	0	0
11409018	2	2008-03-11	2009-09-22	560	0	0	0		0	0	0	0	0	0		0	0	0	0	0	0	0	0
11404669	2	2007-03-09	2009-10-09	945	0	1	1	325	0	0	0	0	0	0		0	0	0	0	0	0	0	0
11403433	2	2006-11-24	2011-12-15	1847	0	0	0		0	0	0	0	0	0		0	0	0	0	0	0	0	0
11410886	2	2008-07-09		387	0	0	0		0	0	0	0	0	0		0	0	0	0	0	0	0	0
11404104	2	2007-01-29		714	0	0	0		0	0	0	0	0	0		0	0	0	0	0	0	0	0
11407336	2	2007-08-27		43	0	0	0		0	0	0	0	0	0		0	0	0	0	0	0	0	0
11403038	2	2006-10-30		21	0	0	0		0	0	0	0	0	0		0	0	0	0	0	0	0	0
11404023	2	2007-01-23		288	0	0	0		0	0	0	0	0	0		0	0	0	0	0	0	0	0
11402694	2	2006-12-22		349	0	1	1	314	0	0	0	0	0	0		0	0	0	0	0	0	0	0
11406153	2	2007-06-22		255	0	0	0		0	0	0	0	0	0		0	0	0	0	0	0	0	0
11411098	2	2008-07-22		252	0	0	0		0	0	0	0	0	0		0	0	0	0	0	0	0	0
11400288	2	2005-09-30		568	0	0	0		0	0	0	0	0	0		0	0	0	0	0	0	0	0
11408329	2	2007-11-22		540	0	1	1	326	0	0	0	0	0	0		0	0	0	0	0	0	0	0
11408333	2	2008-04-17		35	0	0	0		0	0	0	0	0	0		0	0	0	0	0	0	0	0
11406161	2	2007-07-23		672	0	0	0		0	0	0	0	0	0		0	0	0	0	0	0	0	0
11409674	2	2008-05-15		381	0	0	0		0	0	0	0	0	0		0	0	0	0	0	0	0	0
11408717	2	2008-01-28		550	0	0	0		0	0	0	0	0	0		0	0	0	0	0	0	0	0
11404440	2	2007-02-22		103	0	1	1	313	0	0	0	0	0	0		0	0	0	0	0	0	0	0
11404852	2	2007-04-04		111	0	0	0		0	0	0	0	0	0		0	0	0	0	0	0	0	0
11404047	2	2007-01-30		176	0	1	1	125	0	0	0	0	0	0		0	0	0	0	0	0	0	0
11403902	2	2007-01-05		222	0	1	1	314	0	0	0	0	0	0		0	0	0	0	0	0	0	0
11410396	2	2008-06-09		68	0	0	0		0	0	0	0	0	0		0	0	0	0	0	0	0	0
11401963	2	2006-08-11		359	0	0	0		0	0	0	0	0	0		0	0	0	0	0	0	0	0
11406828	2	2007-07-24		421	0	1	1	309	0	0	0	0	0	0		0	0	0	0	0	0	0	0
11402062	2	2006-08-28		435	0	0	0		0	0	0	0	0	0		0	0	0	0	0	0	0	0
11408607	2	2008-01-15		519	0	0	0		0	0	0	0	0	0		0	0	0	0	0	0	0	0
11407158	2	2007-08-10		721	0	0	0		0	0	0	0	0	0		0	0	0	0	0	0	0	0
11410598	2	2008-06-19		354	0	0	0		0	0	0	0	0	0		0	0	0	0	0	0	0	0
11410521	2	2008-06-16		49	0	0	0		0	0	0	0	0	0		0	0	0	0	0	0	0	0
11409768	2	2008-05-07		450	0	0	0		0	0	0	0	0	0		0	0	0	0	0	0	0	0
11407119	2	2007-08-10		101	0	0	0		0	0	0	0	0	0		0	0	0	0	0	0	0	0
11406732	2	2007-07-20		742	0	0	0		0	0	0	0	0	0		0	0	0	0	0	0	0	0
11406302	2	2007-06-27		765	0	0	0		0	0	0	0	0	0		0	0	0	0	0	0	0	0
11405644	2	2007-06-18		774	0	0	0		0	0	0	0	0	0		0	0	0	0	0	0	0	0
11405810	2	2007-06-05		267	0	0	0		0	0	0	0	0	0		0	0	0	0	0	0	0	0
11405338	2	2007-05-24		99	0	0	0		0	0	0	0	0	0		0	0	0	0	0	0	0	0
11404813	2	2007-03-30		854	0	0	0		0	0	0	0	0	0		0	0	0	0	0	0	0	0
11404749	2	2007-03-19		98	0	0	0		0	0	0	0	0	0		0	0	0	0	0	0	0	0
11404182	2	2007-02-05		183	0	0	0		0	0	0	0	0	0		0	0	0	0	0	0	0	0
11403294	2	2006-11-16		168	0	0	0		0	0	0	0	0	0		0	0	0	0	0	0	0	0
11402965	2	2006-10-25		175	0	1	1	332	0	0	0	0	0	0		0	0	0	0	0	0	0	0
11402746	2	2006-10-20		178	0	0	0		0	0	0	0	0	0		0	0	0	0	0	0	0	0
11402308	2	2006-09-22		773	0	0	0		0	0	0	0	0	0		0	0	0	0	0	0	0	0
11405179	2	2007-05-14		809	0	0	0		0	0	0	0	0	0		0	0	0	0	0	0	0	0
11405241	2	2007-05-17		771	0	0	0		0	0	0	0	0	0		0	0	0	0	0	0	0	0
11403711	2	2006-12-14		776	0	0	0		0	0	0	0	0	0		0	0	0	0	0	0	0	0
11409147	2	2008-03-26		492	0	0	0		0	0	0	0	0	0		0	0	0	0	0	0	0	0
11409962	2	2008-05-14		443	0	0	0		0	0	0	0	0	0		0	0	0	0	0	0	0	0
11402505	2	2006-10-03		756	0	0	0		0	0	0	0	0	0		0	0	0	0	0	0	0	0
11400205	2	2005-09-08		830	0	1	1	267	0	0	0	0	0	0		0	0	0	0	0	0	0	0
11400608	2	2005-12-08		1023	0	0	0		0	0	0	0	0	0		0	0	0	0	0	0	0	0
11403117	2	2007-02-05		752	0	0	0		0	0	0	0	0	0		0	0	0	0	0	0	0	0
11405072	2	2007-05-09	2012-05-21	1839	0	0	0		0	0	0	0	0	0		0	0	0	0	0	0	0	0
11403142	2	2006-11-06		998	0	0	0		0	0	0	0	0	0		0	0	0	0	0	0	0	0
11406869	2	2007-07-25		737	0	0	0		0	0	0	0	0	0		0	0	0	0	0	0	0	0
11404005	2	2007-01-22		921	0	0	0		0	0	0	0	0	0		0	0	0	0	0	0	0	0
11400110	1	2005-08-30	2005-08-30	0	1431	0	0		0	0	0	0	0	0		0	0	0	0	0	0	0	0
11400212	1	2005-09-05	2005-09-05	0	1425	0	0		0	0	0	0	0	0		1	0	0	0	0	0	0	0
11400264	1	2005-09-08	2005-09-08	0	1422	0	0		0	0	0	0	0	0		0	0	0	0	0	0	0	0
11400270	1	2005-09-08	2005-09-08	0	1422	0	0		0	0	0	0	0	0		0	0	0	0	0	0	0	0
11400162	1	2005-09-05	2005-09-05	0	1425	1	0	398	0	0	0	0	0	0		0	0	0	0	0	0	0	0
11400149	1	2005-08-31	2005-08-31	0	1430	0	0		0	0	0	0	0	0		0	0	0	0	0	0	0	0
11400366	1	2005-10-05	2005-10-05	0	1395	0	0		0	0	0	0	0	0		0	0	0	0	0	0	0	0
11400411	1	2005-11-21	2005-11-21	0	1348	0	0		0	0	0	0	0	0		0	0	0	0	0	0	0	0
11400556	1	2005-11-25	2005-11-25	0	1344	0	0		0	0	0	0	0	0		0	0	0	0	0	0	0	0
11400296	1	2005-12-06	2005-12-06	0	1333	1	0	605	0	0	0	0	0	0		0	0	0	0	0	0	0	0
11400575	1	2005-12-02	2005-12-02	0	1337	0	0		0	0	0	0	0	0		0	0	0	0	0	0	1	0
11400614	1	2005-12-09	2005-12-09	0	1330	0	0		0	0	0	0	0	0		0	0	0	0	0	0	0	0
11400645	1	2005-12-20	2005-12-20	0	1319	0	0		0	0	0	0	0	0		0	0	0	0	0	0	0	0
11400672	1	2005-12-28	2005-12-28	0	511	0	0		0	0	0	0	0	0		0	0	0	0	0	0	0	0
11400661	1	2006-01-04	2006-01-04	0	303	0	0		0	0	0	0	0	0		0	0	0	0	0	0	0	0
11400729	1	2006-01-13	2006-01-13	0	1295	0	0		0	0	0	0	0	0		0	0	0	0	0	0	0	0
11400790	1	2006-02-21	2006-02-21	0	1256	0	0		0	0	0	0	0	0		0	0	0	0	0	0	0	0
11400757	1	2006-02-21	2006-02-21	0	1256	0	0		0	0	0	0	0	0		0	0	0	0	0	0	0	0
11400741	1	2006-02-22	2006-02-22	0	1176	0	0		0	0	0	0	0	0		0	0	0	0	0	0	0	0
11400816	1	2006-03-30	2006-03-30	0	1219	0	0		0	0	0	0	0	0		0	0	0	0	0	0	0	0
11400843	1	2006-03-28	2006-03-28	0	1221	0	0		0	0	0	0	0	0		0	0	0	0	0	0	0	0
11400938	1	2006-04-03	2006-04-03	0	1215	0	0		0	0	0	0	0	0		0	0	0	0	0	0	0	0
11400946	1	2006-04-06	2006-04-06	0	1212	0	0		0	0	0	0	0	0		0	0	0	0	0	0	0	0
11401017	1	2006-04-12	2006-04-12	0	1206	0	0		0	0	0	0	0	0		0	0	0	0	0	0	0	0
11401083	1	2006-04-26	2006-04-26	0	1192	0	0		0	0	0	0	0	0		1	0	0	0	0	0	0	0
11401152	1	2006-05-03	2006-05-03	0	1185	0	0		0	0	0	0	0	0		0	0	0	0	0	0	0	0
11401091	1	2006-04-28	2006-04-28	0	1190	0	0		0	0	0	0	0	0		0	0	0	0	0	0	0	0
11401262	1	2006-05-02	2006-05-02	0	1186	0	0		0	0	0	0	0	0		0	0	0	0	0	0	0	0
11401210	1	2006-05-24	2006-05-24	0	1164	0	0		0	0	0	0	0	0		0	0	0	0	0	0	0	0
11401171	1	2006-05-25	2006-05-25	0	1163	0	0		0	0	0	0	0	0		0	0	0	0	0	0	0	0
11401207	1	2006-05-30	2006-05-30	0	1158	0	0		0	0	0	0	0	0		0	0	0	0	0	0	0	0
11401327	1	2006-06-13	2006-06-13	0	1144	0	0		0	0	0	0	0	0		0	0	0	0	0	0	0	0
11401525	1	2006-06-26	2006-06-26	0	1131	0	0		0	0	0	0	0	0		0	0	0	0	0	0	0	0
11401187	1	2006-07-03	2006-07-03	0	1124	0	0		0	0	0	0	0	0		0	0	0	0	0	0	0	0
11401605	1	2006-07-04	2006-07-04	0	1123	0	0		0	0	0	0	0	0		0	0	0	0	0	0	0	0
11401566	1	2006-07-05	2006-07-05	0	1122	0	0		0	0	0	0	0	0		0	0	0	0	0	0	0	0
11401731	1	2006-07-11	2006-07-11	0	1116	0	0		0	0	0	0	0	0		0	0	0	0	0	0	0	0
11401744	1	2006-07-14	2006-07-14	0	1113	0	0		0	0	0	0	0	0		0	0	0	0	0	0	0	0
11401651	1	2006-07-13	2006-07-13	0	1114	0	0		0	0	0	0	0	0		0	0	0	0	0	0	0	0
11401702	1	2006-07-13	2006-07-13	0	1114	0	0		0	0	0	0	0	0		0	0	0	0	0	0	0	0
11401688	1	2006-07-20	2006-07-20	0	1107	0	0		0	0	0	0	0	0		0	0	0	0	0	0	0	0
11401793	1	2006-07-21	2006-07-21	0	1106	0	0		0	0	0	0	0	0		0	0	0	0	0	0	0	0
11401857	1	2006-07-31	2006-07-31	0	1096	0	0		0	0	0	0	0	0		0	0	0	0	0	0	0	0
11401935	1	2006-08-09	2006-08-09	0	1087	0	0		0	0	0	0	0	0		0	0	0	0	0	0	0	0
11401780	1	2006-08-03	2006-08-03	0	1093	0	0		0	0	0	0	0	0		0	0	0	0	0	0	0	0
11401876	1	2006-08-09	2006-08-09	0	1087	0	0		0	0	0	0	0	0		0	0	0	0	0	0	0	0
11401911	1	2006-08-08	2006-08-08	0	1088	0	0		0	0	0	0	0	0		0	0	0	0	0	0	0	0
11402010	1	2006-08-10	2006-08-10	0	1086	0	0		0	0	0	0	0	0		0	0	0	0	0	0	0	0
11402126	1	2006-09-15	2006-09-15	0	1025	0	0		0	0	0	0	0	0		0	0	0	0	0	0	0	0
11402131	1	2006-09-15	2006-09-15	0	1050	0	0		0	0	0	0	0	0		0	0	0	0	0	0	0	0
11402193	1	2006-09-19	2006-09-19	0	1046	0	0		0	0	0	0	0	0		0	0	0	0	0	0	0	0
11402234	1	2006-09-20	2006-09-20	0	1045	0	0		0	0	0	0	0	0		0	0	0	0	0	0	0	0
11402178	1	2006-09-19	2006-09-19	0	1046	0	0		0	0	0	0	0	0		0	0	0	0	0	0	0	0
11402180	1	2006-09-19	2006-09-19	0	1046	0	0		0	0	0	0	0	0		0	0	0	0	0	0	0	0
11402416	1	2006-09-27	2006-09-27	0	1038	0	0		0	0	0	0	0	0		0	0	0	0	0	0	0	0
11402269	1	2006-09-21	2006-09-21	0	1044	0	0		0	0	0	0	0	0		0	0	0	0	0	0	0	0
11402353	1	2006-09-26	2006-09-26	0	1039	0	0		0	0	0	0	0	0		0	0	0	0	0	0	0	0
11402479	1	2006-09-29	2006-09-29	0	1036	0	0		0	0	0	0	0	0		0	0	0	0	0	0	0	0
11402314	1	2006-09-22	2006-09-22	0	1043	0	0		0	0	0	0	0	0		0	0	0	0	0	0	0	0
11402399	1	2006-09-28	2006-09-28	0	1037	0	0		0	0	0	0	0	0		0	0	0	0	0	0	0	0
11402430	1	2006-09-27	2006-09-27	0	1038	0	0		0	0	0	0	0	0		0	0	0	0	0	0	0	0
11402228	1	2006-09-25	2006-09-25	0	1040	0	0		0	0	0	0	0	0		0	0	0	0	0	0	0	0
11402372	1	2006-09-26	2006-09-26	0	1039	0	0		0	0	0	0	0	0		0	0	0	0	0	0	0	0
11402283	1	2006-09-21	2006-09-21	0	1044	1	0	1142	0	0	0	0	0	0		0	0	0	0	0	0	0	0
11402547	1	2006-10-03	2006-10-03	0	1032	0	0		0	0	0	0	0	0		0	0	0	0	0	0	0	0
11402625	1	2006-10-04	2006-10-04	0	1031	0	0		0	0	0	0	0	0		0	0	0	0	0	0	0	0
11402570	1	2006-10-05	2006-10-05	0	1030	0	0		0	0	0	0	0	0		0	0	0	0	0	0	0	0
11402603	1	2006-10-04	2006-10-04	0	1031	0	0		0	0	0	0	0	0		0	0	0	0	0	0	0	0
11402588	1	2006-10-04	2006-10-04	0	1031	0	0		0	0	0	0	0	0		0	0	0	0	0	0	0	0
11402724	1	2006-10-12	2006-10-12	0	1023	0	0		0	0	0	0	0	0		0	0	0	0	0	0	0	0
11402640	1	2006-10-09	2006-10-09	0	1026	1	0	662	0	0	0	0	0	0		0	0	0	0	0	0	0	0
11402551	1	2006-10-11	2006-10-11	0	1024	0	0		0	0	0	0	0	0		0	0	0	0	0	0	0	0
11402021	1	2006-10-11	2006-10-11	0	1024	0	0		0	0	0	0	0	0		0	0	0	0	0	0	0	0
11402619	1	2006-10-12	2006-10-12	0	1023	0	0		0	0	0	0	0	0		0	0	0	0	0	0	0	0
11402874	1	2006-10-20	2006-10-20	0	1015	0	0		0	0	0	0	0	0		0	0	0	0	0	0	0	0
11402787	1	2006-10-18	2006-10-18	0	1017	0	0		0	0	0	0	0	0		0	0	0	0	0	0	0	0
11402771	1	2006-10-13	2006-10-13	0	1022	0	0		0	0	0	0	0	0		0	0	0	0	0	0	0	0
11402897	1	2006-10-20	2006-10-20	0	1015	1	0	501	0	0	0	0	0	0		0	0	0	0	0	0	0	0
11401540	1	2006-10-20	2006-10-20	0	1015	0	0		0	0	0	0	0	0		0	0	0	0	0	0	0	0
11402760	1	2006-10-13	2006-10-13	0	35	0	0		0	0	0	0	0	0		0	0	0	0	0	0	0	0
11402806	1	2006-10-20	2006-10-20	0	353	0	0		0	0	0	0	0	0		0	0	0	0	0	0	0	0
11402941	1	2006-10-23	2006-10-23	0	819	0	0		0	0	0	0	0	0		0	0	0	0	0	0	0	0
11402918	1	2006-10-23	2006-10-23	0	1012	0	0		0	0	0	0	0	0		0	0	0	0	0	0	0	0
11403009	1	2006-10-27	2006-10-27	0	1008	0	0		0	0	0	0	0	0		0	0	0	0	0	0	0	0
11402957	1	2006-10-26	2006-10-26	0	1009	0	0		0	0	0	0	0	0		0	0	0	0	0	0	0	0
11403087	1	2006-10-31	2006-10-31	0	1004	0	0		0	0	0	0	0	0		0	0	0	0	0	0	0	0
11403128	1	2006-10-30	2006-10-30	0	1005	0	0		0	0	0	0	1	0	361	0	0	0	0	0	0	0	0
11402976	1	2006-10-25	2006-10-25	0	1010	0	0		0	0	0	0	0	0		0	0	0	0	0	0	0	0
11403071	1	2006-10-30	2006-10-30	0	1005	0	0		0	0	0	0	0	0		0	0	0	0	0	0	0	0
11402850	1	2006-10-26	2006-10-26	0	168	0	0		0	0	0	0	0	0		0	0	0	0	0	0	0	0
11403134	1	2006-11-06	2006-11-06	0	998	0	0		0	0	0	0	0	0		0	0	0	0	0	0	0	0
11403100	1	2006-11-08	2006-11-08	0	996	0	0		0	0	0	0	0	0		0	0	0	0	0	0	0	0
11403232	1	2006-11-10	2006-11-10	0	994	0	0		0	0	0	0	0	0		0	0	0	0	0	0	0	0
11403240	1	2006-11-10	2006-11-10	0	994	0	0		0	0	0	0	0	0		0	0	0	0	0	0	0	0
11403225	1	2006-11-10	2006-11-10	0	994	0	0		0	0	0	0	0	0		0	0	0	0	0	0	0	0
11403312	1	2006-11-16	2006-11-16	0	988	0	0		0	0	0	0	0	0		0	0	0	0	0	0	0	0
11403323	1	2006-11-17	2006-11-17	0	987	0	0		0	0	0	0	0	0		0	0	0	0	0	0	0	0
11403258	1	2006-11-14	2006-11-14	0	990	0	0		0	0	0	0	0	0		0	0	0	0	0	0	0	0
11403476	1	2006-11-28	2006-11-28	0	976	0	0		0	0	0	0	0	0		0	0	0	0	0	0	0	0
11403388	1	2006-11-23	2006-11-23	0	981	0	0		0	0	0	0	0	0		0	0	0	0	0	0	0	0
11403396	1	2006-11-22	2006-11-22	0	982	0	0		0	0	0	0	0	0		0	0	0	0	0	0	0	0
11403482	1	2006-11-28	2006-11-28	0	758	0	0		0	0	0	0	0	0		0	0	0	0	0	0	0	0
11403465	1	2006-11-29	2006-11-29	0	975	0	0		0	0	0	0	0	0		0	0	0	0	0	0	0	0
11403549	1	2006-11-30	2006-11-30	0	974	0	0		0	0	0	0	0	0		0	0	0	0	0	0	0	0
11403573	1	2006-12-05	2006-12-05	0	969	0	0		0	0	0	0	1	0	387	0	0	0	0	0	0	0	0
11403562	1	2006-12-05	2006-12-05	0	969	0	0		0	0	0	0	0	0		0	0	0	0	0	0	0	0
11403598	1	2006-12-06	2006-12-06	0	968	0	0		0	0	0	0	0	0		0	0	0	0	0	0	0	0
11403554	1	2006-12-06	2006-12-06	0	968	0	0		0	0	0	0	0	0		0	0	0	0	0	0	0	0
11403507	1	2006-12-05	2006-12-05	0	969	0	0		0	0	0	0	0	0		0	0	0	0	0	0	0	0
11403627	1	2006-12-08	2006-12-08	0	966	0	0		0	0	0	0	0	0		0	0	0	0	0	0	0	0
11403630	1	2006-12-11	2006-12-11	0	963	0	0		0	0	0	0	0	0		0	0	0	0	0	0	0	0
11403585	1	2006-12-14	2006-12-14	0	960	0	0		0	0	0	0	0	0		0	0	0	0	0	0	0	0
11403616	1	2006-12-07	2006-12-07	0	967	0	0		0	0	0	0	0	0		0	0	0	0	0	0	0	0
11403655	1	2006-12-11	2006-12-11	0	963	0	0		0	0	0	0	0	0		0	0	0	0	0	0	0	0
11403748	1	2006-12-19	2006-12-19	0	318	0	0		0	0	0	0	0	0		0	0	0	0	0	0	0	0
11403692	1	2006-12-14	2006-12-14	0	319	0	0		0	0	0	0	0	0		0	0	0	0	0	0	0	0
11401437	1	2006-12-14	2006-12-14	0	309	0	0		0	0	0	0	0	0		0	0	0	0	0	0	0	0
11403845	1	2006-12-26	2006-12-26	0	28	0	0		0	0	0	0	0	0		0	0	0	0	0	0	0	0
11403899	1	2007-01-03	2007-01-03	0	940	0	0		0	0	0	0	0	0		0	0	0	0	0	0	0	0
11403820	1	2007-01-09	2007-01-09	0	934	0	0		0	0	0	0	0	0		0	0	0	0	0	0	0	0
11403980	1	2007-01-18	2007-01-18	0	925	0	0		0	0	0	0	0	0		0	0	0	0	0	0	0	0
11403978	1	2007-01-18	2007-01-18	0	925	0	0		0	0	0	0	0	0		0	0	0	0	0	0	0	0
11403944	1	2007-01-12	2007-01-12	0	931	0	0		0	0	0	0	0	0		0	0	0	0	0	0	0	0
11403060	1	2007-01-26	2007-01-26	0	917	0	0		0	0	0	0	0	0		0	0	0	0	0	0	0	0
11404129	1	2007-01-30	2007-01-30	0	913	0	0		0	0	0	0	0	0		0	0	0	0	0	0	0	0
11404051	1	2007-01-24	2007-01-24	0	919	0	0		0	0	0	0	0	0		0	0	0	0	0	0	0	0
11404118	1	2007-01-30	2007-01-30	0	913	0	0		0	0	0	0	0	0		0	0	0	0	0	0	0	0
11404096	1	2007-01-26	2007-01-26	0	917	0	0		0	0	0	0	0	0		0	0	0	0	0	0	0	0
11404141	1	2007-01-31	2007-01-31	0	912	0	0		0	0	0	0	0	0		0	0	0	0	0	0	0	0
11404157	1	2007-02-05	2007-02-05	0	907	0	0		0	0	0	0	0	0		0	0	0	0	0	0	0	0
11404389	1	2007-02-15	2007-02-15	0	897	0	0		0	0	0	0	0	0		0	0	0	0	0	0	0	0
11404267	1	2007-02-12	2007-02-12	0	900	0	0		0	0	0	0	0	0		0	0	0	0	0	0	0	0
11404348	1	2007-02-15	2007-02-15	0	897	0	0		0	0	0	0	0	0		0	0	0	0	0	0	0	0
11404350	1	2007-02-15	2007-02-15	0	897	0	0		0	0	0	0	0	0		0	0	0	0	0	0	0	0
11401950	1	2007-02-08	2007-02-08	0	904	0	0		0	0	0	0	0	0		0	0	0	0	0	0	0	0
11404322	1	2007-02-14	2007-02-14	0	898	0	0		0	0	0	0	0	0		0	0	0	0	0	0	0	0
11404293	1	2007-02-13	2007-02-13	0	899	0	0		0	0	0	0	0	0		0	0	0	0	0	0	0	0
11404508	1	2007-02-26	2007-02-26	0	886	0	0		0	0	0	0	0	0		0	0	0	0	0	0	0	0
11404545	1	2007-02-28	2007-02-28	0	884	0	0		0	0	0	0	0	0		0	0	0	0	0	0	0	0
11404514	1	2007-02-26	2007-02-26	0	886	0	0		0	0	0	0	0	0		0	0	0	0	0	0	0	0
11404634	1	2007-03-07	2007-03-07	0	520	0	0		0	0	0	0	0	0		0	0	0	0	0	0	0	0
11404683	1	2007-03-12	2007-03-12	0	872	0	0		0	0	0	0	0	0		0	0	0	0	0	0	0	0
11404656	1	2007-03-12	2007-03-12	0	872	0	0		0	0	0	0	0	0		0	0	0	0	0	0	0	0
11403872	1	2007-03-13	2007-03-13	0	871	0	0		0	0	0	0	0	0		0	0	0	0	0	0	0	0
11400534	1	2007-03-13	2007-03-13	0	871	0	0		0	0	0	0	0	0		0	0	0	0	0	0	0	0
11404736	1	2007-03-16	2007-03-16	0	868	0	0		0	0	0	0	0	0		0	0	0	0	0	0	0	0
11404809	1	2007-03-23	2007-03-23	0	861	0	0		0	0	0	0	0	0		0	0	0	0	0	0	0	0
11404691	1	2007-03-20	2007-03-20	0	864	0	0		0	0	0	0	0	0		0	0	0	0	0	0	0	0
11404280	1	2007-03-23	2007-03-23	0	861	0	0		0	0	0	0	0	0		0	0	0	0	0	0	0	0
11401301	1	2007-03-16	2007-03-16	0	868	1	0	270	0	0	0	0	0	0		0	0	0	0	0	0	0	0
11404798	1	2007-03-23	2007-03-23	0	861	0	0		0	0	0	0	0	0		0	0	0	0	0	0	0	0
11403853	1	2007-03-29	2007-03-29	0	855	0	0		0	0	0	0	0	0		0	0	0	0	0	0	0	0
11404824	1	2007-03-30	2007-03-30	0	854	0	0		0	0	0	0	0	0		0	0	0	0	0	0	0	0
11404773	1	2007-03-30	2007-03-30	0	854	0	0		0	0	0	0	0	0		0	0	0	0	0	0	0	0
11404895	1	2007-04-10	2007-04-10	0	843	0	0		0	0	0	0	0	0		1	0	0	0	1	0	0	0
11404887	1	2007-04-10	2007-04-10	0	843	0	0		0	0	0	0	0	0		0	0	0	0	0	0	0	0
11404943	1	2007-04-17	2007-04-17	0	836	0	0		0	0	0	0	0	0		0	0	0	0	0	0	0	0
11404984	1	2007-05-04	2007-05-04	0	819	0	0		0	0	0	0	0	0		0	0	0	0	0	0	0	0
11404979	1	2007-04-26	2007-04-26	0	827	0	0		0	0	0	0	0	0		0	0	0	0	0	0	0	0
11405086	1	2007-05-09	2007-05-09	0	814	0	0		0	0	0	0	0	0		0	0	0	0	0	0	0	0
11405116	1	2007-05-10	2007-05-10	0	813	0	0		0	0	0	0	1	0	256	0	0	0	0	0	0	0	0
11405168	1	2007-05-14	2007-05-14	0	809	1	0	216	0	0	0	0	0	0		0	0	0	0	0	0	0	0
11405101	1	2007-05-11	2007-05-11	0	812	0	0		0	0	0	0	0	0		0	0	0	0	0	0	0	0
11405204	1	2007-05-17	2007-05-17	0	806	0	0		0	0	0	0	0	0		0	0	0	0	0	0	0	0
11405127	1	2007-05-10	2007-05-10	0	813	0	0		0	0	0	0	0	0		0	0	0	0	0	0	0	0
11405428	1	2007-05-24	2007-05-24	0	665	0	0		0	0	0	0	0	0		0	0	0	0	0	0	0	0
11405371	1	2007-05-24	2007-05-24	0	799	0	0		0	0	0	0	0	0		0	0	0	0	0	0	0	0
11405395	1	2007-05-22	2007-05-22	0	765	0	0		1	0	0	0	0	0		0	0	0	0	0	0	0	0
11405597	1	2007-05-25	2007-05-25	0	798	0	0		0	0	0	0	0	0		0	0	0	0	0	0	0	0
11405475	1	2007-05-23	2007-05-23	0	800	0	0		0	0	0	0	0	0		0	0	0	0	0	0	0	0
11405469	1	2007-05-23	2007-05-23	0	800	0	0		0	0	0	0	0	0		0	0	0	0	0	0	0	0
11405548	1	2007-06-13	2007-06-13	0	779	1	0	368	0	0	0	0	0	0		0	0	0	0	0	0	0	0
11405282	1	2007-05-21	2007-05-21	0	802	0	0		0	0	0	0	0	0		0	0	0	0	0	0	0	0
11405491	1	2007-05-28	2007-05-28	0	795	0	0		0	0	0	0	0	0		0	0	0	0	0	0	0	0
11405290	1	2007-05-21	2007-05-21	0	802	1	0	439	0	0	0	0	0	0		0	0	0	0	0	0	0	0
11405574	1	2007-05-30	2007-05-30	0	793	0	0		0	0	0	0	0	0		0	0	0	0	0	0	0	0
11405483	1	2007-05-29	2007-05-29	0	794	0	0		0	0	0	0	0	0		0	0	0	0	0	0	0	0
11405456	1	2007-05-23	2007-05-23	0	800	0	0		0	0	0	0	0	0		0	0	0	0	0	0	0	0
11405680	1	2007-05-31	2007-05-31	0	792	0	0		0	0	0	0	0	0		0	0	0	0	0	0	0	0
11405276	1	2007-05-29	2007-05-29	0	688	0	0		0	0	0	0	0	0		0	0	0	0	0	0	0	0
11405667	1	2007-06-01	2007-06-01	0	791	0	0		0	0	0	0	0	0		0	0	0	0	0	0	0	0
11405849	1	2007-06-05	2007-06-05	0	787	0	0		0	0	0	0	0	0		0	0	0	0	0	0	0	0
11405770	1	2007-06-01	2007-06-01	0	266	0	0		0	0	0	0	0	0		0	0	0	0	0	0	0	0
11405903	1	2007-06-08	2007-06-08	0	784	0	0		0	0	0	0	0	0		0	0	0	0	0	0	0	0
11405862	1	2007-06-06	2007-06-06	0	786	0	0		0	0	0	0	0	0		0	0	0	0	0	0	0	0
11405873	1	2007-06-11	2007-06-11	0	781	0	0		0	0	0	0	0	0		0	0	0	0	0	0	0	0
11405925	1	2007-06-11	2007-06-11	0	781	0	0		0	0	0	0	0	0		0	0	0	0	0	0	0	0
11405919	1	2007-06-06	2007-06-06	0	786	0	0		0	0	0	0	0	0		0	0	0	0	0	0	0	0
11405739	1	2007-06-01	2007-06-01	0	101	0	0		0	0	0	0	0	0		0	0	0	0	0	0	0	0
11405678	1	2007-06-18	2007-06-18	0	774	0	0		0	0	0	0	0	0		0	0	0	0	0	0	0	0
11405940	1	2007-06-12	2007-06-12	0	780	0	0		0	0	0	0	0	0		0	0	0	0	0	0	0	0
11405324	1	2007-06-15	2007-06-15	0	777	0	0		0	0	0	0	0	0		0	0	0	0	0	0	0	0
11405966	1	2007-06-13	2007-06-13	0	779	0	0		0	0	0	0	0	0		0	0	0	0	0	0	0	0
11406016	1	2007-06-18	2007-06-18	0	414	0	0		0	0	0	0	0	0		0	0	0	0	0	0	0	0
11405400	1	2007-06-21	2007-06-21	0	771	0	0		0	0	0	0	0	0		0	0	0	0	0	0	0	0
11406030	1	2007-06-20	2007-06-20	0	672	0	0		0	0	0	0	0	0		0	0	0	0	0	0	0	0
11405836	1	2007-06-21	2007-06-21	0	771	0	0		0	0	0	0	0	0		0	0	0	0	0	0	0	0
11406084	1	2007-06-19	2007-06-19	0	773	0	0		0	0	0	0	0	0		0	0	0	0	0	0	0	0
11406186	1	2007-06-26	2007-06-26	0	766	0	0		0	0	0	0	0	0		0	0	0	0	0	0	0	0
11404586	1	2007-06-27	2007-06-27	0	765	0	0		0	0	0	0	0	0		0	0	0	0	0	0	0	0
11406248	1	2007-06-28	2007-06-28	0	764	0	0		0	0	0	0	0	0		0	0	0	0	0	0	0	0
11406289	1	2007-06-27	2007-06-27	0	519	0	0		0	0	0	0	0	0		0	0	0	0	0	0	0	0
11406235	1	2007-06-26	2007-06-26	0	183	0	0		0	0	0	0	0	0		0	0	0	0	0	0	0	0
11406410	1	2007-07-02	2007-07-02	0	760	0	0		0	0	0	0	0	0		0	0	0	0	0	0	0	0
11406315	1	2007-07-02	2007-07-02	0	760	0	0		0	0	0	0	0	0		1	0	0	0	0	0	0	0
11406367	1	2007-06-29	2007-06-29	0	763	0	0		0	0	0	0	0	0		0	0	0	0	0	0	0	0
11406407	1	2007-07-02	2007-07-02	0	352	0	0		0	0	0	0	0	0		0	0	0	0	0	0	0	0
11406454	1	2007-07-04	2007-07-04	0	758	0	0		0	0	0	0	0	0		0	0	0	0	0	0	0	0
11406498	1	2007-07-06	2007-07-06	0	756	0	0		0	0	0	0	0	0		0	0	0	0	0	0	0	0
11403750	1	2007-07-09	2007-07-09	0	753	0	0		0	0	0	0	0	0		0	0	0	0	0	0	0	0
11406485	1	2007-07-05	2007-07-05	0	757	0	0		0	0	0	0	1	0	539	0	0	0	0	0	0	0	0
11406331	1	2007-07-09	2007-07-09	0	753	0	0		0	0	0	0	0	0		0	0	0	0	0	0	0	0
11406565	1	2007-07-10	2007-07-10	0	752	0	0		0	0	0	0	0	0		0	0	0	0	0	0	0	0
11406609	1	2007-07-11	2007-07-11	0	751	0	0		0	0	0	0	0	0		0	0	0	0	0	0	0	0
11406137	1	2007-07-23	2007-07-23	0	739	0	0		0	0	0	0	0	0		0	0	0	0	0	0	0	0
11406703	1	2007-07-17	2007-07-17	0	745	0	0		0	0	0	0	0	0		0	0	0	0	0	0	0	0
11404176	1	2007-07-19	2007-07-19	0	743	0	0		0	0	0	0	0	0		0	0	0	0	0	0	0	0
11406817	1	2007-07-24	2007-07-24	0	738	0	0		0	0	0	0	0	0		0	0	0	0	0	0	0	0
11406055	1	2007-07-23	2007-07-23	0	739	0	0		0	0	0	0	0	0		0	0	0	0	0	0	0	0
11406108	1	2007-07-17	2007-07-17	0	745	0	0		0	0	0	0	0	0		0	0	0	0	0	0	0	0
11406781	1	2007-07-24	2007-07-24	0	518	0	0		0	0	0	0	0	0		0	0	0	0	0	0	0	0
11406638	1	2007-07-16	2007-07-16	0	700	0	0		0	0	0	0	0	0		0	0	0	0	0	0	0	0
11406590	1	2007-07-16	2007-07-16	0	746	0	0		0	0	0	0	0	0		0	0	0	0	0	0	0	0
11406842	1	2007-07-25	2007-07-25	0	737	0	0		0	0	0	0	1	0	669	0	0	0	0	0	0	0	0
11406905	1	2007-07-27	2007-07-27	0	735	0	0		0	0	0	0	1	0	327	0	0	0	0	0	0	0	0
11407398	1	2007-08-29	2007-08-29	0	702	0	0		0	0	0	0	0	0		0	0	0	0	0	0	0	0
11406891	1	2007-09-04	2007-09-04	0	696	0	0		0	0	0	0	0	0		0	0	0	0	0	0	0	0
11400782	1	2007-07-27	2007-07-27	0	735	0	0		0	0	0	0	0	0		0	0	0	0	0	0	0	0
11407942	1	2007-12-19	2007-12-19	0	590	0	0		0	0	0	0	0	0		0	0	0	0	0	0	0	0
11406939	1	2007-07-30	2007-07-30	0	732	0	0		0	0	0	0	0	0		0	0	0	0	0	0	0	0
11407103	1	2007-08-07	2007-08-07	0	724	0	0		0	0	0	0	0	0		0	0	0	0	0	0	0	0
11407011	1	2007-08-01	2007-08-01	0	730	0	0		0	0	0	0	0	0		0	0	0	0	0	0	0	0
11407048	1	2007-08-03	2007-08-03	0	728	1	0	555	1	0	0	0	0	0		0	0	0	0	0	0	0	0
11406996	1	2007-07-31	2007-07-31	0	731	1	0	303	0	0	1	0	0	0		0	0	0	0	0	0	0	0
11407089	1	2007-08-14	2007-08-14	0	717	0	0		0	0	0	0	0	0		0	0	0	0	0	0	0	0
11407125	1	2007-08-09	2007-08-09	0	722	0	0		0	0	0	0	0	0		0	0	0	0	0	0	0	0
11407201	1	2007-08-13	2007-08-13	0	718	0	0		0	0	0	0	0	0		0	0	0	0	0	0	0	0
11406912	1	2007-08-10	2007-08-10	0	721	0	0		0	0	0	0	0	0		0	0	0	0	0	0	0	0
11408673	1	2008-01-23	2008-01-23	0	555	0	0		0	0	0	0	0	0		0	0	0	0	0	0	0	0
11407307	1	2007-08-24	2007-08-24	0	707	0	0		0	0	0	0	0	0		0	0	0	0	0	0	0	0
11407310	1	2007-08-27	2007-08-27	0	704	0	0		0	0	0	0	0	0		0	0	0	0	0	0	0	0
11403156	1	2007-08-24	2007-08-24	0	707	0	0		0	0	0	0	0	0		0	0	0	0	0	0	0	0
11408685	1	2008-01-28	2008-01-28	0	550	0	0		0	0	0	0	0	0		0	0	0	0	0	0	0	0
11407284	1	2007-08-24	2007-08-24	0	707	0	0		0	0	0	0	0	0		0	0	0	0	0	0	0	0
11407074	1	2007-08-07	2007-08-07	0	724	0	0		0	0	0	0	0	0		0	0	0	0	0	0	0	0
11407279	1	2007-08-22	2007-08-22	0	709	0	0		0	0	0	0	1	0	541	0	0	0	0	0	0	0	0
11407292	1	2007-08-24	2007-08-24	0	707	0	0		0	0	0	0	0	0		0	0	0	0	0	0	0	0
11407268	1	2007-08-22	2007-08-22	0	709	0	0		0	0	0	0	0	0		0	0	0	0	0	0	0	0
11408734	1	2008-01-30	2008-01-30	0	548	0	0		0	0	0	0	0	0		0	0	0	0	0	0	0	0
11401249	1	2008-01-30	2008-01-30	0	548	0	0		0	0	0	0	0	0		0	0	0	0	0	0	0	0
11407349	1	2007-08-28	2007-08-28	0	703	0	0		0	0	0	0	0	0		0	0	0	0	0	0	0	0
11407321	1	2007-09-03	2007-09-03	0	697	0	0		0	0	0	0	0	0		0	0	0	0	0	0	0	0
11406856	1	2007-07-25	2007-07-25	0	737	0	0		0	0	0	0	0	0		0	0	0	0	0	0	0	0
11406875	1	2007-07-26	2007-07-26	0	736	0	0		0	0	0	0	0	0		0	0	0	0	0	0	0	0
11407415	1	2007-08-31	2007-08-31	0	700	0	0		0	0	0	0	0	0		0	0	0	0	0	0	0	0
11408826	1	2008-02-13	2008-02-13	0	534	0	0		0	0	0	0	0	0		0	0	0	0	0	0	0	0
11407216	1	2007-09-05	2007-09-05	0	695	0	0		0	0	0	0	0	0		0	0	0	0	0	0	0	0
11407459	1	2007-09-05	2007-09-05	0	695	0	0		0	0	0	0	0	0		0	0	0	0	0	0	0	0
11407050	1	2007-09-13	2007-09-13	0	687	0	0		0	0	0	0	0	0		0	0	0	0	0	0	0	0
11407140	1	2007-09-17	2007-09-17	0	28	0	0		0	0	0	0	0	0		0	0	0	0	0	0	0	0
11407604	1	2007-09-18	2007-09-18	0	682	0	0		0	0	0	0	0	0		0	0	0	0	0	0	0	0
11407587	1	2007-09-19	2007-09-19	0	681	0	0		0	0	0	0	0	0		0	0	0	0	0	0	0	0
11408867	1	2008-02-26	2008-02-26	0	521	0	0		0	0	0	0	0	0		0	0	0	0	0	0	0	0
11409033	1	2008-03-17	2008-03-17	0	501	0	0		0	0	0	0	0	0		0	0	0	0	0	0	0	0
11407714	1	2007-09-24	2007-09-24	0	676	0	0		0	0	0	0	0	0		0	0	0	0	0	0	0	0
11407690	1	2007-09-24	2007-09-24	0	672	0	0		0	0	0	0	0	0		0	0	0	0	0	0	0	0
11407737	1	2007-09-25	2007-09-25	0	675	0	0		0	0	0	0	0	0		0	0	0	0	0	0	0	0
11407641	1	2007-09-21	2007-09-21	0	509	0	0		0	0	0	0	0	0		0	0	0	0	0	0	0	0
11407708	1	2007-10-03	2007-10-03	0	667	0	0		0	0	0	0	0	0		0	0	0	0	0	0	0	0
11407657	1	2007-10-02	2007-10-02	0	668	0	0		0	0	0	0	0	0		0	0	0	0	0	0	0	0
11407786	1	2007-10-03	2007-10-03	0	519	0	0		0	0	0	0	0	0		0	0	0	0	0	0	0	0
11407799	1	2007-10-05	2007-10-05	0	665	0	0		0	0	0	0	0	0		0	0	0	0	0	0	0	0
11407493	1	2007-10-03	2007-10-03	0	667	0	0		0	0	0	0	0	0		0	0	0	0	0	0	0	0
11407805	1	2007-10-03	2007-10-03	0	667	0	0		0	0	0	0	0	0		0	0	0	0	0	0	0	0
11407934	1	2007-10-15	2007-10-15	0	655	0	0		0	0	0	0	0	0		0	0	0	0	0	0	0	0
11407900	1	2007-10-11	2007-10-11	0	659	0	0		0	0	0	0	1	0	498	0	0	0	0	0	0	0	0
11408003	1	2007-10-23	2007-10-23	0	647	0	0		0	0	0	0	0	0		0	0	0	0	0	0	0	0
11407975	1	2007-10-16	2007-10-16	0	654	0	0		0	0	0	0	0	0		0	0	0	0	0	0	0	0
11408025	1	2007-10-24	2007-10-24	0	46	0	0		0	0	0	0	0	0		0	0	0	0	0	0	0	0
11408122	1	2007-10-29	2007-10-29	0	641	0	0		0	0	0	0	0	0		0	0	0	0	0	0	0	0
11408081	1	2007-10-26	2007-10-26	0	644	0	0		0	0	0	0	0	0		0	0	0	0	0	0	0	0
11408094	1	2007-10-26	2007-10-26	0	644	0	0		0	0	0	0	0	0		0	0	0	0	0	0	0	0
11408163	1	2007-11-07	2007-11-07	0	632	0	0		0	0	0	0	0	0		0	0	0	0	0	0	0	0
11407571	1	2007-11-09	2007-11-09	0	630	0	0		0	0	0	0	0	0		0	0	0	0	0	0	0	0
11408213	1	2007-11-13	2007-11-13	0	626	0	0		0	0	0	0	0	0		0	0	0	0	0	0	0	0
11408295	1	2007-11-19	2007-11-19	0	620	0	0		0	0	0	0	0	0		0	0	0	0	0	0	0	0
11408260	1	2007-11-16	2007-11-16	0	623	0	0		0	0	0	0	0	0		0	0	0	0	0	0	0	0
11408382	1	2007-11-30	2007-11-30	0	609	0	0		0	0	0	0	0	0		0	0	0	0	0	0	0	0
11408423	1	2007-12-11	2007-12-11	0	598	0	0		0	0	0	0	0	0		0	0	0	0	0	0	0	0
11408451	1	2007-12-11	2007-12-11	0	598	0	0		0	0	0	0	0	0		0	0	0	0	0	0	0	0
11408287	1	2007-11-19	2007-11-19	0	620	0	0		0	0	0	0	0	0		0	0	0	0	0	0	0	0
11408470	1	2007-12-17	2007-12-17	0	592	0	0		0	0	0	0	0	0		0	0	0	0	0	0	0	0
11408496	1	2007-12-20	2007-12-20	0	589	0	0		0	0	0	0	0	0		0	0	0	0	0	0	0	0
11409727	1	2008-05-26	2008-05-26	0	333	0	0		0	0	0	0	0	0		0	0	0	0	0	0	0	0
11408365	1	2007-11-29	2007-11-29	0	610	0	0		0	0	0	0	0	0		0	0	0	0	0	0	0	0
11408579	1	2008-01-08	2008-01-08	0	570	0	0		0	0	0	0	0	0		0	0	0	0	0	0	0	0
11410219	1	2008-05-28	2008-05-28	0	429	0	0		0	0	0	0	0	0		0	0	0	0	0	0	0	0
11408568	1	2008-01-07	2008-01-07	0	571	0	0		0	0	0	0	0	0		0	0	0	0	0	0	0	0
11408592	1	2008-01-10	2008-01-10	0	568	0	0		0	0	0	0	0	0		0	0	0	0	0	0	0	0
11407753	1	2008-01-09	2008-01-09	0	569	0	0		0	0	0	0	0	0		0	0	0	0	0	0	0	0
11407864	1	2008-01-15	2008-01-15	0	563	0	0		0	0	0	0	0	0		0	0	0	0	0	0	0	0
11408728	1	2008-02-11	2008-02-11	0	536	0	0		0	0	0	0	0	0		0	0	0	0	0	0	0	0
11408831	1	2008-02-14	2008-02-14	0	533	0	0		0	0	0	0	0	0		0	0	0	0	0	0	0	0
11408844	1	2008-02-18	2008-02-18	0	529	0	0		0	0	0	0	0	0		0	0	0	0	0	0	0	0
11408937	1	2008-02-28	2008-02-28	0	519	0	0		0	0	0	0	0	0		0	0	0	0	0	0	0	0
11408945	1	2008-03-03	2008-03-03	0	515	0	0		0	0	0	0	0	0		0	0	0	0	0	0	0	0
11408893	1	2008-02-27	2008-02-27	0	34	0	0		0	0	0	0	0	0		0	0	0	0	0	0	0	0
11408972	1	2008-03-06	2008-03-06	0	512	0	0		0	0	0	0	0	0		0	0	0	0	0	0	0	0
11409151	1	2008-03-31	2008-03-31	0	487	0	0		0	0	0	0	0	0		0	0	0	0	0	0	0	0
11409090	1	2008-03-25	2008-03-25	0	493	0	0		0	0	0	0	0	0		0	0	0	0	0	0	0	0
11409065	1	2008-03-25	2008-03-25	0	493	0	0		0	0	0	0	0	0		0	0	0	0	0	0	0	0
11409082	1	2008-03-25	2008-03-25	0	493	0	0		0	0	0	0	0	0		0	0	0	0	0	0	0	0
11409188	1	2008-03-31	2008-03-31	0	487	0	0		0	0	0	0	0	0		0	0	0	0	0	0	0	0
11409208	1	2008-03-31	2008-03-31	0	487	0	0		0	0	0	0	0	0		0	0	0	0	0	0	0	0
11409237	1	2008-04-02	2008-04-02	0	485	0	0		0	0	0	0	0	0		0	0	0	0	0	0	0	0
11409317	1	2008-04-14	2008-04-14	0	151	0	0		0	0	0	0	0	0		0	0	0	0	0	0	0	0
11409214	1	2008-04-17	2008-04-17	0	470	0	0		0	0	0	0	0	0		0	0	0	0	0	0	0	0
11409342	1	2008-04-17	2008-04-17	0	470	0	0		0	0	0	0	0	0		0	0	0	0	0	0	0	0
11409286	1	2008-04-16	2008-04-16	0	471	0	0		0	0	0	0	0	0		0	0	0	0	0	0	0	0
11409328	1	2008-04-15	2008-04-15	0	472	0	0		0	0	0	0	0	0		0	0	0	0	0	0	0	0
11409413	1	2008-04-23	2008-04-23	0	464	0	0		0	0	0	0	0	0		0	0	0	0	0	0	0	0
11409409	1	2008-04-23	2008-04-23	0	464	0	0		0	0	0	0	0	0		0	0	0	0	0	0	0	0
11409446	1	2008-04-24	2008-04-24	0	463	0	0		0	0	0	0	0	0		0	0	0	0	0	0	0	0
11409611	1	2008-04-30	2008-04-30	0	457	0	0		0	0	0	0	0	0		0	0	0	0	0	0	0	0
11409567	1	2008-04-30	2008-04-30	0	457	0	0		0	0	0	0	0	0		0	0	0	0	0	0	0	0
11409531	1	2008-04-29	2008-04-29	0	458	0	0		0	0	0	0	0	0		0	0	0	0	0	0	0	0
11409515	1	2008-04-28	2008-04-28	0	459	1	0	337	0	0	0	0	0	0		0	0	0	0	0	0	0	0
11409526	1	2008-04-29	2008-04-29	0	458	0	0		0	0	0	0	0	0		0	0	0	0	0	0	0	0
11409606	1	2008-04-30	2008-04-30	0	457	0	0		0	0	0	0	0	0		0	0	0	0	0	0	0	0
11409559	1	2008-04-29	2008-04-29	0	458	0	0		0	0	0	0	0	0		0	0	0	0	0	0	0	0
11409593	1	2008-04-30	2008-04-30	0	457	0	0		0	0	0	0	0	0		0	0	0	0	0	0	0	0
11409701	1	2008-05-06	2008-05-06	0	451	0	0		0	0	0	0	0	0		0	0	0	0	0	0	0	0
11408224	1	2008-05-07	2008-05-07	0	450	0	0		0	0	0	0	0	0		0	0	0	0	0	0	0	0
11409697	1	2008-05-06	2008-05-06	0	451	0	0		0	0	0	0	0	0		0	0	0	0	0	0	0	0
11409253	1	2008-05-08	2008-05-08	0	449	0	0		0	0	0	0	0	0		0	0	0	0	0	0	0	0
11409784	1	2008-05-08	2008-05-08	0	449	0	0		0	0	0	0	0	0		0	0	0	0	0	0	0	0
11409877	1	2008-05-13	2008-05-13	0	444	0	0		0	0	0	0	0	0		0	0	0	0	0	0	0	0
11409894	1	2008-05-13	2008-05-13	0	444	0	0		0	0	0	0	0	0		0	0	0	0	0	0	0	0
11409881	1	2008-05-13	2008-05-13	0	444	0	0		0	0	0	0	0	0		0	0	0	0	0	0	0	0
11409907	1	2008-05-13	2008-05-13	0	444	0	0		0	0	0	0	0	0		0	0	0	0	0	0	0	0
11409921	1	2008-05-14	2008-05-14	0	443	0	0		0	0	0	0	0	0		0	0	0	0	0	0	0	0
11409954	1	2008-05-14	2008-05-14	0	267	0	0		0	0	0	0	0	0		0	0	0	0	0	0	0	0
11409866	1	2008-05-16	2008-05-16	0	441	0	0		0	0	0	0	0	0		0	0	0	0	0	0	0	0
11409985	1	2008-05-15	2008-05-15	0	442	0	0		0	0	0	0	0	0		0	0	0	0	0	0	0	0
11409832	1	2008-05-15	2008-05-15	0	442	0	0		0	0	0	0	0	0		0	0	0	0	0	0	0	0
11408636	1	2008-05-20	2008-05-20	0	437	0	0		0	0	0	0	0	0		0	0	0	0	0	0	0	0
11410046	1	2008-05-19	2008-05-19	0	438	0	0		0	0	0	0	0	0		0	0	0	0	0	0	0	0
11410169	1	2008-05-26	2008-05-26	0	431	0	0		0	0	0	0	0	0		0	0	0	0	0	0	0	0
11410183	1	2008-05-27	2008-05-27	0	86	0	0		0	0	0	0	0	0		0	0	0	0	0	0	0	0
11410100	1	2008-05-26	2008-05-26	0	431	0	0		0	0	0	0	0	0		0	0	0	0	0	0	0	0
11410175	1	2008-05-28	2008-05-28	0	429	0	0		0	0	0	0	0	0		0	0	0	0	0	0	0	0
11410347	1	2008-06-03	2008-06-03	0	423	0	0		0	0	0	0	0	0		0	0	0	0	0	0	0	0
11410339	1	2008-06-03	2008-06-03	0	423	0	0		0	0	0	0	0	0		0	0	0	0	0	0	0	0
11410364	1	2008-06-05	2008-06-05	0	421	0	0		0	0	0	0	0	0		0	0	0	0	0	0	0	0
11409452	1	2008-06-06	2008-06-06	0	420	0	0		0	0	0	0	0	0		0	0	0	0	0	0	0	0
11410312	1	2008-06-03	2008-06-03	0	423	0	0		0	0	0	0	0	0		0	0	0	0	0	0	0	0
11410323	1	2008-06-02	2008-06-02	0	424	0	0		0	0	0	0	0	0		0	0	0	0	0	0	0	0
11410294	1	2008-06-02	2008-06-02	0	424	0	0		0	0	0	0	0	0		0	0	0	0	0	0	0	0
11406421	1	2008-06-10	2008-06-10	0	416	0	0		0	0	0	0	0	0		0	0	0	0	0	0	0	0
11410418	1	2008-06-09	2008-06-09	0	417	0	0		0	0	0	0	0	0		0	0	0	0	0	0	0	0
11410429	1	2008-06-09	2008-06-09	0	417	0	0		0	0	0	0	0	0		0	0	0	0	0	0	0	0
11410441	1	2008-06-10	2008-06-10	0	416	0	0		0	0	0	0	0	0		0	0	0	0	0	0	0	0
11410536	1	2008-06-16	2008-06-16	0	410	0	0		0	0	0	0	0	0		0	0	0	0	0	0	0	0
11410465	1	2008-06-11	2008-06-11	0	415	0	0		0	0	0	0	0	0		0	0	0	0	0	0	0	0
11410476	1	2008-06-11	2008-06-11	0	415	0	0		0	0	0	0	0	0		0	0	0	0	0	0	0	0
11410507	1	2008-06-19	2008-06-19	0	407	0	0		0	0	0	0	0	0		0	0	0	0	0	0	0	0
11410554	1	2008-06-19	2008-06-19	0	407	0	0		0	0	0	0	0	0		0	0	0	0	0	0	0	0
11409973	1	2008-06-17	2008-06-17	0	409	0	0		0	0	0	0	0	0		0	0	0	0	0	0	0	0
11410281	1	2008-06-19	2008-06-19	0	407	0	0		0	0	0	0	0	0		0	0	0	0	0	0	0	0
11410601	1	2008-06-19	2008-06-19	0	407	1	0	279	0	0	0	0	0	0		0	0	0	0	0	0	0	0
11405589	1	2008-06-23	2008-06-23	0	403	0	0		0	0	0	0	0	0		0	0	0	0	0	0	0	0
11408341	1	2008-06-23	2008-06-23	0	403	0	0		0	0	0	0	0	0		0	0	0	0	0	0	0	0
11408148	1	2008-06-24	2008-06-24	0	402	0	0		0	0	0	0	0	0		0	0	0	0	0	0	0	0
11408815	1	2008-06-23	2008-06-23	0	403	0	0		0	0	0	0	0	0		0	0	0	0	0	0	0	0
11410692	1	2008-06-30	2008-06-30	0	396	0	0		0	0	0	0	0	0		0	0	0	0	0	0	0	0
11410711	1	2008-07-01	2008-07-01	0	395	0	0		0	0	0	0	0	0		0	0	0	0	0	0	0	0
11410668	1	2008-07-01	2008-07-01	0	395	0	0		0	0	0	0	0	0		0	0	0	0	0	0	0	0
11410774	1	2008-07-01	2008-07-01	0	395	0	0		0	0	0	0	0	0		0	0	0	0	0	0	0	0
11410750	1	2008-07-01	2008-07-01	0	395	0	0		0	0	0	0	0	0		0	0	0	0	0	0	0	0
11410789	1	2008-07-02	2008-07-02	0	394	0	0		0	0	0	0	0	0		0	0	0	0	0	0	0	0
11410748	1	2008-07-01	2008-07-01	0	395	0	0		0	0	0	0	0	0		0	0	0	0	0	0	0	0
11409261	1	2008-07-07	2008-07-07	0	389	0	0		0	0	0	0	0	0		0	0	0	0	0	0	0	0
11410861	1	2008-07-08	2008-07-08	0	388	0	0		0	0	0	0	1	0	317	0	0	0	0	0	0	0	0
11410902	1	2008-07-10	2008-07-10	0	386	0	0		0	0	0	0	0	0		0	0	0	0	0	0	0	0
11410967	1	2008-07-14	2008-07-14	0	382	0	0		0	0	0	0	0	0		0	0	0	0	0	0	0	0
11410926	1	2008-07-10	2008-07-10	0	386	0	0		0	0	0	0	0	0		1	0	0	0	0	0	0	0
11408999	1	2008-07-14	2008-07-14	0	382	0	0		0	0	0	0	0	0		0	0	0	0	0	0	0	0
11411007	1	2008-07-16	2008-07-16	0	380	0	0		0	0	0	0	0	0		0	0	0	0	0	0	0	0
11411036	1	2008-07-16	2008-07-16	0	380	0	0		0	0	0	0	0	0		0	0	0	0	0	0	0	0
11411010	1	2008-07-16	2008-07-16	0	380	0	0		0	0	0	0	0	0		0	0	0	0	0	0	0	0
11410993	1	2008-07-16	2008-07-16	0	380	0	0		0	0	0	0	0	0		0	0	0	0	0	0	0	0
11402889	1	2006-10-31	2006-10-31	0	1004	0	0		0	0	0	0	0	0		0	0	0	0	0	0	0	0
11411062	1	2008-07-17	2008-07-17	0	379	0	0		0	0	0	0	0	0		0	0	0	0	0	0	0	0
11410203	1	2008-05-28	2008-05-28	0	429	0	0		0	0	0	0	0	0		0	0	0	0	0	0	0	0
11410071	1	2008-05-20	2008-05-20	0	428	0	0		0	0	0	0	0	0		0	0	0	0	0	0	0	0
11403959	1	2007-05-25	2007-05-25	0	798	0	0		0	0	0	0	0	0		0	0	0	0	0	0	0	0
11404202	1	2007-02-06	2007-02-06	0	906	0	0		0	0	0	0	0	0		1	0	0	0	0	0	0	0
11403510	1	2007-03-05	2007-03-05	0	879	0	0		0	0	0	0	0	0		0	0	0	0	0	0	0	0
11402401	1	2006-09-27	2006-09-27	0	1038	0	0		0	0	0	0	0	0		0	0	0	0	0	0	0	0
11410482	1	2008-06-12	2008-06-12	0	414	0	0		0	0	0	0	0	0		0	0	0	0	0	0	0	0
11407983	1	2007-11-12	2007-11-12	0	627	1	0	183	0	0	0	0	0	0		0	0	0	0	0	0	0	0
11405796	1	2007-06-04	2007-06-04	0	788	0	0		0	0	0	0	0	0		0	0	0	0	0	0	0	0
11405764	1	2007-05-31	2007-05-31	0	792	0	0		0	0	0	0	0	0		0	0	0	0	0	0	0	0
11410915	1	2008-07-11	2008-07-11	0	385	0	0		0	0	0	0	0	0		0	0	0	0	0	0	0	0
11404425	1	2007-02-22	2007-02-22	0	890	0	0		0	0	0	0	0	0		0	0	0	0	0	0	0	0
11408189	1	2007-11-14	2007-11-14	0	625	0	0		0	0	0	0	0	0		0	0	0	0	0	0	0	0
11408209	1	2007-11-13	2007-11-13	0	626	0	0		0	0	0	0	0	0		0	0	0	0	0	0	0	0
11408662	1	2008-01-24	2008-01-24	0	554	0	0		0	0	0	0	0	0		0	0	0	0	0	0	0	0
TOTALS						103	86	0	9	7	10	9	24	6	0	21	13	6	6	4	3	5	3
